# Supplementary material for: Long-term dynamics of aberrant neuronal activity in awake Alzheimer’s disease transgenic mice
Source: Commun Biol. 2021 Dec 7;4:1368. doi: 10.1038/s42003-021-02884-7 (PMC8651654; doi:10.1038/s42003-021-02884-7)
Supplement: Supplementary file 3 — Supplementary Data 1 [file 42003_2021_2884_MOESM3_ESM.xlsx]

## Sheet: Tabelle1
Figure 1 d									Figure 1 e
neuronal activity (tans/min)	WT				APPPS1				neuronal activity (AUC)		WT				APPPS1
	week 0	week 2	week 4		week 0	week 2	week 4				week 0	week 2	week 4		week 0	week 2	week 4
	2.8656	1.9645	2.2815		1.7329	2.3981	1.246				8.8293	8.2242	6.8232		5.8805	10.0366	4.3163
	2.0384	1.888	1.8924		1.9032	2.3211	1.0393				6.4635	7.0282	5.4616		7.3876	10.1447	3.3593
	1.5074	1.809	1.0976		1.813	2.1309	1.2311				3.4851	5.007	1.7581		6.2566	7.8708	3.968
	2.3911	2.8957	2.6689		4.3261	4.1996	4.2776				4.9528	8.8788	4.3004		16.0424	13.6158	14.6809
	3.2869	3.259	2.8268		3.5484	2.6056	2.8981				9.8031	9.2465	11.3296		11.2307	7.4326	7.9343
	3.0828	2.7534	1.7169		2.7899	2.3761	2.7342				6.5063	6.5103	5.0135		3.5286	4.2602	4.6499
	1.6781	2.6042	2.1676		1.8352	2.2941	2.0315				3.5572	6.0684	5.0843		3.9585	2.6362	2.348
	2.3247	2.9121	2.2776		3.1148	2.7701	3.6573				6.9172	8.4261	6.6305		7.02	7.6971	8.1073
	2.6046	2.5662	2.5688		4.0147	3.8643	3.7252				5.2062	6.7086	7.4436		9.6477	10.323	11.8318
					3.519	3.4843	3.7798								8.0678	10.5258	14.6518
					3.6841	4.2197	3.9024								9.3469	12.234	14.0189
					2.277	2.2427	3.0431								3.8023	5.3005	9.5886
					3.3426	2.908	2.9227								6.9192	7.0324	8.8356
					2.5918	2.9293	3.3588								5.4329	8.0106	11.417
					3.5601	3.4917	2.7981								8.0974	10.3252	7.8329
					3.0468	3.196	2.6106								6.4879	9.1081	6.2619
					4.5316	4.0289	3.8566								14.542	13.4084	13.0689
					3.7396	4.1913	3.794								8.7536	13.7925	11.0647
					3.1527	2.5495	2.0538								9.1254	7.2305	6.2615
					4.7	3.8396	4.3206								14.2948	11.3019	16.5176
					3.8525	3.8349	3.6372								10.1025	11.803	12.0855
					1.6119	2.3228	2.2121								3.5259	7.8259	8.0593
					2.9956	3.2685	3.8245								7.3482	10.5533	14.5539
					2.3998	3.4013	3.0268								4.6376	9.7337	9.3032
					2.4164	3.9559	3.7654								4.3031	13.3269	12.5835
					3.3201	4.2917	3.8724								5.9834	14.9724	11.832
					2.0824	2.7975	2.0714								4.2111	9.4519	4.5864
					1.4758	2.0436	2.3374								2.5188	6.1503	5.8485
					2.6824	2.9913	2.7749								4.6634	8.8473	8.2261
