# Supplementary material for: Long-term dynamics of aberrant neuronal activity in awake Alzheimer’s disease transgenic mice
Source: Commun Biol. 2021 Dec 7;4:1368. doi: 10.1038/s42003-021-02884-7 (PMC8651654; doi:10.1038/s42003-021-02884-7)
Supplement: Supplementary file 4 — Supplementary Data 2 [file 42003_2021_2884_MOESM4_ESM.xlsx]

## Sheet: Sheet1
Soluble fraction Actin
		QL/pixel2	(Q-B)/pixel2
4 months	S42	6920.06	5703.88
	S43	7532.46	6316.28
	S49	8470.68	7254.5
	S50	7271.12	6054.94
	S59	7278.78	6062.6
5 months	S28	8788.89	7572.71
	S29	7521.73	6305.55
	S35	8861.2	7645.02
	S36	8390.43	7174.25
	S30	8542.86	7326.68
	background	1216.18	0
Soluble fraction Abeta
		QL/pixel2	(Q-B)/pixel2					Normalization to actin	average 4M	normalization to 4M
4 months	S42	1694.6	376.04				4 months	0.0659271	0.029102	2.26538
	S43	1505.8	243.43					0.0385401		1.32431
	S49	1259.73	12.8					0.00176442		0.0606289
	S50	1372.81	79.04					0.0130538		0.448553
	S59	1484.46	158.99					0.0262247		0.901131
5 months	S28	3569.29	1943.72				5 months	0.256674		8.81981
	S29	3648.44	1824.85					0.289404		9.94446
	S35	5486.57	2895.34					0.378722		13.0136
	S36	4928.2	1930.19					0.269044		9.24486
	S30	4651.44	1589.09					0.216891		7.45278
	background1	1318.57	0
	background2	1262.36	0
	background3	1246.93	0
	background4	1293.77	0
	background5	1325.46	0
	background6	1625.57	0
	background7	1823.6	0
	background8	2591.22	0
	background9	2998.01	0
	background10	3062.36	0
Insoluble fraction Abeta
		QL/pixel2	(Q-B)/pixel2					Normalization to actin	average 4M	normalization to 4M
4 months	S42	2773.3	1680.73				4 months	0.294664	0.122554	2.40437
	S43	1937.1	851.13					0.134752		1.09953
	S49	1127.5	46.76					0.00644565		0.0525945
	S50	1519.31	433.15					0.0715366		0.583716
	S59	1746.85	638.82					0.105371		0.859791
5 months	S28	8329.23	7168.1				5 months	0.94657		7.72371
	S29	8290.43	7064.32					1.12033		9.14157
	S35	11143.6	9909.49					1.2962		10.5766
	S36	10440.6	9218.74					1.28498		10.485
	S30	9210.88	8038.34					1.09713		8.95225
	background1	1092.57	0
	background2	1085.97	0
	background3	1080.74	0
	background4	1086.16	0
	background5	1108.04	0
	background6	1161.13	0
	background7	1226.11	0
	background8	1234.08	0
	background9	1221.82	0
	background10	1172.53	0
