# Supplementary material for: Long-term dynamics of aberrant neuronal activity in awake Alzheimer’s disease transgenic mice
Source: Commun Biol. 2021 Dec 7;4:1368. doi: 10.1038/s42003-021-02884-7 (PMC8651654; doi:10.1038/s42003-021-02884-7)
Supplement: Supplementary file 6 — Supplementary Data 4 [file 42003_2021_2884_MOESM6_ESM.xlsx]

## Sheet: Tabelle1
Figure 3c	week 0- 2					week 0 - 4
similarity index	wt	wt shuffled	appps1	appps1 shuffled		wt	wt shuffled	appps1	appps1 shuffled
	0.6005	0.0891	0.5178	0.0052		0.6918	-0.1087	0.8491	-0.0149
	0.4815	0.0482	0.6197	-0.0807		0.5005	-0.0494	0.532	0.0265
	0.6193	0.096	0.3314	-0.2448		0.4521	-0.0246	0.2611	-0.1938
	0.7861	-0.1158	0.4586	0.0647		0.7666	-0.055	0.5343	0.1579
	0.5084	0	0.6054	-0.0518		0.7652	0	0.4893	-0.0897
	0.3228	0	0.1733	-0.0983		0.0405	0	0.473	0.0416
	0.3423	0.1507	0.3981	-0.1489		0.0837	0.1982	0.4378	0.0658
	0.5581	0.197	0.6191	0.2756		0.6511	0.1089	0.6786	-0.0401
	0.5155	-0.1912	0.3982	0.067		0.5312	-0.1667	0.5384	-0.1469
		0.1206	0.386	0.0847			0.0948	0.4472	-0.1447
		-0.2178	0.4794	-0.188			-0.1698	0.5393	-0.0207
			0.4297	0.1101				0.5777	-0.1626
			0.4178	0.0982				0.4494	0.0586
			0.5041	-0.1667				0.296	-0.1725
			0.5577	-0.1015				0.4503	0.0458
			0.6976	-0.1828				0.4443	-0.005
			0.4397	-0.213				0.4876	-0.0077
			0.5025	0.0736				0.5914	0.0486
			0.6154	-0.0778				0.2948	-0.1066
			0.3838	0.1092				0.3314	-0.0529
			0.4345	-0.144				0.3198	-0.193
			0.736	-0.1147				0.59	-0.0023
			0.3934	0.1469				0.4494	0.0887
			0.4411	0.0548				0.4505	-0.0027
			0.5753	-0.0684				0.5423	-0.0273
			0.4756	0.0194				0.1314	0.1548
			0.7841	-0.1016				0.6421	-0.0179
			0.4561	-0.1362				0.5228	0.0808
			0.5559	-0.0264				0.7133	-0.019
