# Supplementary material for: Long-term dynamics of aberrant neuronal activity in awake Alzheimer’s disease transgenic mice
Source: Commun Biol. 2021 Dec 7;4:1368. doi: 10.1038/s42003-021-02884-7 (PMC8651654; doi:10.1038/s42003-021-02884-7)
Supplement: Supplementary file 7 — Supplementary Data 5 [file 42003_2021_2884_MOESM7_ESM.xlsx]

## Sheet: Tabelle1
Figure 4a	WT
	week 0	week 2	week 4
	2	2	2
	2	2	3		categories	1	rarely
	2	2	2			2	intermediate
	3	2	1			3	highly
	2	2	2
	2	3	3
	3	2	2
	3	3	3
	3	3	3
	3	2	3
	2	2	1
	2	2	2
	3	2	3
	2	2	2
	3	3	3
	3	2	2
	3	2	2
	2	1	2
	2	1	2
	3	2	3
	2	2	2
	3	2	3
	1	1	1
	2	1	2
	2	1	1
	2	1	1
	2	2	2
	3	2	2
	2	1	1
	2	2	3
	2	1	1
	2	1	1
	2	1	2
	2	2	2
	2	2	2
	1	2	1
	2	2	2
	2	2	2
	2	2	2
	2	2	2
	2	2	1
	2	2	2
	2	1	1
	2	2	2
	3	2	1
	2	1	2
	2	2	2
	2	2	1
	1	2	1
	2	2	2
	2	1	1
	2	2	2
	2	2	2
	2	2	2
	2	2	2
	2	2	2
	2	2	1
	2	2	2
	3	2	2
	2	2	2
	2	2	2
	2	2	2
	3	2	2
	2	2	2
	2	2	2
	2	2	2
	2	2	2
	2	2	2
	2	2	2
	3	2	3
	2	2	2
	2	2	1
	2	3	3
	1	1	2
	2	2	2
	2	2	2
	2	2	2
	2	2	2
	3	2	2
	2	2	1
	2	3	3
	2	2	2
	2	2	2
	1	1	2
	2	1	2
	2	2	2
	2	2	2
	2	2	2
	2	2	2
	2	1	1
	2	2	2
	2	2	2
	1	2	2
	1	1	1
	1	2	2
	2	2	2
	2	2	2
	2	2	1
	2	2	2
	2	2	2
	2	2	2
	2	1	1
	1	1	2
	1	2	1
	2	2	2
	2	2	2
	2	2	2
	1	2	2
	2	2	2
	2	2	2
	2	2	2
	2	2	2
	2	2	2
	2	2	2
	2	2	1
	2	2	2
	2	2	2
	2	2	1
	2	3	2
	2	2	2
	3	2	2
	2	2	2
	2	2	2
	2	2	2
	1	2	2
	1	1	2
	2	2	2
	1	1	1
	1	2	1
	3	2	2
	2	1	2
	2	2	1
	2	2	2
	2	2	2
	1	1	2
	2	2	2
	2	2	2
	3	2	2
	1	2	2
	2	2	2
	2	2	2
	1	2	2
	2	1	1
	1	2	1
	2	2	1
	1	2	2
	2	3	3
	2	2	2
	2	2	1
	2	2	2
	2	2	3
	2	2	2
	2	2	2
	2	2	2
	3	2	3
	3	3	3
	3	2	3
	2	2	2
	2	2	2
	1	2	2
	2	3	2
	2	2	2
	2	2	2
	2	2	2
	2	2	1
	2	2	2
	2	2	2
	2	2	2
	2	2	2
	2	2	2
	2	2	2
	2	2	2
	1	2	2
	3	3	3
	2	2	3
	3	2	2
	1	2	2
	2	2	2
	1	2	2
	3	3	3
	2	2	2
	1	2	2
	2	2	2
	2	2	2
	1	2	2
	2	3	2
	2	2	2
	2	2	2
	2	2	2
	2	2	2
	2	2	2
	2	2	2
	2	2	2
	2	3	2
	2	2	3
	2	3	2
	2	3	3
	2	2	2
	2	3	2
	2	2	2
	2	2	2
	2	2	2
	2	2	2
	2	3	2
	2	2	1
	1	3	3
	2	2	1
	2	2	2
	2	3	2
	2	2	2
	2	2	3
	2	2	2
	2	2	2
	2	2	2
	2	3	2
	2	2	2
	2	2	2
	2	2	2
	2	1	2
	2	2	2
	2	2	2
	2	2	2
	2	2	3
	2	3	3
	1	1	2
	2	3	3
	1	2	2
	2	2	2
	1	1	2
	2	2	3
	2	3	2
	2	2	3
	2	2	3
	2	2	3
	2	2	2
	2	2	2
	2	2	1
	2	2	2
	2	2	2
	2	2	1
	1	2	2
	2	2	2
	2	2	2
	2	2	1
	2	2	2
	2	2	1
	2	2	2
	1	2	1
	2	2	3
	2	2	3
	2	2	3
	2	2	2
	2	2	1
	2	2	1
	2	2	2
	2	2	2
	2	2	1
	2	2	1
	2	2	2
	1	1	2
	1	2	1
	2	2	2
	2	2	2
	2	2	1
	2	2	1
	2	2	2
	2	2	2
	2	2	2
	2	2	2
	2	2	2
	2	2	2
	2	2	3
	2	2	1
	1	2	2
	2	1	2
	3	3	3
	2	2	2
	2	3	2
	2	3	2
	3	2	3
	2	2	2
	3	3	3
	2	2	2
	3	2	2
	2	2	2
	2	2	1
	3	2	3
	2	2	2
	2	2	2
	2	2	1
	2	1	2
	3	2	2
	2	3	2
	3	2	2
	3	2	3
	2	2	2
	3	2	3
	2	3	2
	3	3	2
	2	2	2
	2	2	2
	2	2	2
	2	2	2
	2	2	2
	2	2	2
	2	3	2
	2	2	2
	2	2	2
	2	2	2
	3	2	2
	2	3	2
	3	3	3
	1	2	2
	2	2	2
	2	2	2
	3	3	3
	2	2	2
	2	2	2
	1	1	1
	2	2	2
	2	2	1
	2	2	2
	3	3	3
	2	2	2
	2	3	2
	1	2	2
	1	2	2
	3	2	3
	2	3	2
	2	2	2
	2	2	2
	3	2	2
	2	2	2
	2	2	1
	3	3	2
	2	2	2
	2	3	2
	2	2	2
	2	2	1
	2	2	2
	2	2	2
	2	2	1
	2	2	2
	2	2	2
	2	2	2
	2	2	1
	2	2	2
	2	2	2
	3	2	1
	2	2	2
	2	2	2
	2	2	2
	2	1	2
	2	2	2
	3	2	2
	2	2	1
	2	2	2
	1	2	2
	3	3	2
	1	2	3
	1	1	1
	1	2	2
	1	3	2
	2	2	2
	3	3	2
	2	3	3
	2	2	2
	1	2	2
	2	2	2
	2	2	2
	2	2	2
	2	1	2
	2	3	3
	2	2	2
	1	3	2
	2	2	2
	2	2	1
	2	2	1
	2	2	3
	2	2	2
	2	2	2
	2	2	2
	2	2	2
	1	1	3
	2	2	2
	1	2	2
	2	2	2
	2	2	2
	2	2	2
	1	2	2
	1	2	2
	2	2	1
	2	3	2
	1	2	2
	1	2	2
	1	2	1
	1	2	1
	2	3	2
	1	2	2
	1	1	2
	2	2	2
	2	2	2
	1	2	2
	3	3	2
	2	2	2
	2	1	2
	1	2	2
	2	2	2
	1	2	2
	1	2	2
	3	2	2
	2	3	2
	2	2	2
	3	2	2
	2	2	3
	1	1	2
	3	2	2
	2	2	3
	1	1	1
	3	3	2
	3	2	2
	2	3	2
	1	2	1
	3	3	3
	2	2	2
	2	2	2
	1	3	2
	2	2	2
	2	2	2
	3	3	3
	2	2	2
	2	2	2
	1	2	2
	3	3	2
	3	2	2
	3	2	2
	2	2	2
	3	3	3
	2	2	2
	2	2	2
	3	3	3
	1	3	3
	2	2	2
	1	2	2
	3	3	2
	2	2	1
	2	2	2
	3	3	2
	1	1	1
	3	2	2
	2	2	2
	1	2	2
	1	2	2
	2	3	3
	2	2	2
	1	1	2
	3	3	2
	1	2	1
	2	2	2
	1	2	2
	1	3	2
	2	2	2
	1	2	2
	1	2	2
	2	2	2
	2	2	2
	2	2	3
	3	2	2
	2	2	2
	3	2	3
	1	3	2
	1	2	2
	2	2	2
	2	2	2
	2	2	2
	1	3	2
	1	2	2
	2	2	2
	1	1	1
	2	2	2
	3	2	2
	2	2	2
	2	2	2
	2	2	2
	2	2	3
	2	2	2
	3	3	3
	3	3	2
	2	2	1
	3	2	2
	2	2	2
	2	1	2
	2	2	2
	2	2	2
	3	3	3
	3	3	2
	2	2	2
	2	2	2
	2	2	1
	2	2	2
	2	3	3
	3	2	2
	2	3	2
	2	3	2
	2	2	2
	2	2	2
	2	2	2
	2	2	2
	2	2	2
	3	3	2
	2	2	2
	3	2	3
	2	2	2
	3	3	2
	2	3	2
	1	2	2
	2	3	3
	2	2	2
	1	1	2
	2	2	2
	1	2	2
	2	2	2
	2	2	3
	2	3	2
	2	3	2
	2	2	1
	2	2	2
	1	1	2
	2	2	2
	1	1	2
	2	2	2
	2	2	2
	1	2	2
	2	2	2
	2	2	2
	3	2	3
	2	2	1
	1	2	2
	2	1	2
	1	1	1
	2	2	2
	2	2	2
	2	2	2
	2	2	2
	2	2	2
	2	2	2
	2	2	2
	2	2	2
	2	2	2
