# Supplementary material for: Long-term dynamics of aberrant neuronal activity in awake Alzheimer’s disease transgenic mice
Source: Commun Biol. 2021 Dec 7;4:1368. doi: 10.1038/s42003-021-02884-7 (PMC8651654; doi:10.1038/s42003-021-02884-7)
Supplement: Supplementary file 9 — Supplementary Data 7 [file 42003_2021_2884_MOESM9_ESM.xlsx]

## Sheet: Tabelle1
Figure 4c	WT		APPPS1
activity change highly active neurons	week 0 - 2	week 0 - 4	week 0 - 2	week 0 - 4
	-3.14448	-4.33387	2.54343	3.38991
	-2.24884	-1.28869	-1.66258	0.444536
	-0.443153	0.144471	-0.0599499	-0.955207
	-2.61965	1.71636	0.0353159	-1.59825
	-1.14131	0.83353	-2.96555	-2.85868
	-2.75446	-1.28697	-2.91625	-3.30309
	-0.664612	-1.7903	-1.6835	-4.14901
	-1.62285	-2.64962	1.7049	-1.58652
	-1.88769	-3.42181	1.47239	-2.68195
	-2.50404	-0.260258	-2.34566	-3.19523
	-3.68864	-1.6722	-1.36851	-2.37617
	-3.09634	-2.62784	-2.42987	-3.54143
	-2.41255	-4.33387	0.916121	-2.97413
	-4.01321	-2.47941	-2.47095	-3.00869
	-1.96006	-2.31297	-3.52359	1.25247
	-1.10346	0.0147589	0.339787	-0.925774
	-1.92119	-1.68737	-0.77313	-2.35082
	-2.49252	-2.4728	-0.398065	-1.57339
	-1.28152	-2.50209	-3.52359	0.425108
	-1.09909	-1.26108	-0.337474	-0.747464
	-0.931378	0.350646	-2.54413	-0.0470611
	1.0265	0.864428	-3.56808	-4.0683
	-1.28101	0.330827	0.0820775	-0.937181
	-0.771146	-1.27608	-0.401134	-0.517799
	-0.99677	-1.6191	-4.02291	-3.59613
	0.859777	-0.557243	-0.992492	-1.54914
	-2.71197	-0.721384	-0.7064	-1.65042
	-1.41611	-1.06304	0.23778	-0.847311
	-0.888689	0.702392	-0.973318	2.00136
	-2.08007	-2.19386	0.756269	-1.2182
	-1.04101	0.510568	-2.1499	-1.84157
	-5.76015	-4.21788	0.953389	0.780297
	-1.65468	-3.02503	-1.51405	-0.95002
	-2.88105	-1.1785	-1.78097	-1.43503
	-3.1201	-0.0285852	-2.21663	-0.887258
	-0.274531	-1.82837	-0.534593	-0.0984158
	-1.60293	-0.731907	-1.1643	-1.11549
	2.05843	1.65667	-0.7064	1.49354
	1.12141	-1.52872	2.67991	-1.38367
	-2.21807	-1.82549	-2.16907	-3.73736
	-1.87551	0.37983	-0.989423	0.870168
	-3.71417	-4.06181	-0.115042	-2.43926
	0.383922	-1.9679	-1.84463	-0.874419
	-1.72867	-4.36893	0.447934	-0.467875
	-0.671805	-1.94354	1.30314	-0.874419
	-1.7573	-4.34043	-1.46956	-1.42076
	0.158856	-1.68729	-1.4757	-0.96429
	0.414826	-2.59204	-3.11325	-0.23821
	-1.59119	-2.14578	-1.03391	0.182604
	-0.657001	-0.597435	-0.863595	-1.00319
	-2.3372	-1.85437	-1.99903	-3.78256
	-0.549886	-2.94643	-3.04664	-2.88491
	-2.40912	-1.94706	-2.65232	-1.62453
	-1.25329	-0.561343	-0.587288	-0.537006
	0.808967	0.334943	-1.62204	-2.98905
	0.558	-2.52399	-1.91121	0.843828
	-1.68175	-2.49828	-2.64225	-0.623439
	-1.20534	-2.43129	0.588415	-0.778599
	0.0815895	-0.530446	-0.863595	-1.00319
	1.6307	-0.0462114	-2.39335	-2.38472
	0.677877	-0.308972	-1.36587	-0.917452
	0.415696	-1.5968	1.70651	0.0149083
	-1.33643	-1.52981	-2.0695	0.222488
	2.02397	-2.10674	-2.19429	-1.2534
	-3.08855	-2.36431	-1.03888	-1.72707
	-2.56419	-1.33404	-2.16839	-2.15702
	-1.55066	-1.5968	-1.72306	-0.546541
	-0.112947	-0.152405	-1.0065	-1.92382
	0.768204	-2.07319	-1.01945	-1.47202
	-2.42337	-1.49797	-3.08496	-0.976487
	2.20495	1.27908	-4.29217	-2.19345
	-2.22073	-2.51636	-1.00193	-4.28062
	-1.00905	-0.727622	-0.814799	3.83726
	0.950912	-0.955765	-2.19393	-1.06383
	-1.53724	0.756774	-2.69059	-0.847557
	-0.280706	-1.70961	-0.960781	-0.26888
	-2.23817	0.422811	-0.686994	2.20949
			-1.19638	0.239654
			-1.45602	-0.0233809
			-0.962195	0.251344
			-3.91101	-2.47837
			-2.23869	-1.83884
			-0.0987398	1.44973
			-3.84281	-1.72752
			-1.1182	-1.58732
			-2.17398	-2.78293
			-1.99802	1.55002
			-0.978557	0.717247
			-0.849141	0.412177
			0.967266	-1.60517
			-1.90721	-1.73434
			-1.3691	-1.78108
			1.74605	-2.13288
			-0.838915	-2.43113
			-1.16475	0.810713
			-1.99008	-1.18879
			-2.75071	-4.30828
			-0.0987398	-0.836985
			-0.0987398	2.32924
			0.698208	-0.790252
			-0.683403	-1.55844
			-2.25914	-0.901569
			-2.67577	-4.40175
			-1.82205	-0.625381
			-1.25784	-0.373864
			-0.515375	0.060374
			-3.65447	-3.31648
			-2.86264	-1.99038
			-0.290295	0.024603
			-2.17393	-2.03713
			-0.437474	1.65332
			-1.27492	0.528964
			-2.28674	-1.13912
			1.73896	1.37777
			-1.04775	-0.792216
			-1.87801	-2.02974
			-1.36929	1.53277
			-0.0159366	0.526504
			-1.08056	-1.44665
			0.634337	-0.516662
			-1.16774	-2.41601
			-1.95957	-2.65712
			2.11331	1.06285
			0.11843	-1.33102
			0.332793	1.45896
			-0.2103	-0.287855
			-0.250298	1.96086
			0.208242	-0.565327
			-0.711857	-0.0766881
			-0.258142	0.887504
			0.470336	-0.708473
			-0.480641	-0.767674
			0.871788	1.09374
			-2.19098	-0.593956
			0.0997627	-0.681786
			-0.768073	0.599269
			-0.28902	0.106745
			-1.01037	0.309092
			-1.69371	-1.84833
			1.15922	-0.156747
			0.591485	-0.679843
			-0.876553	-2.19576
			-0.0340545	-0.389666
			0.361857	-0.00971488
			-2.95746	-3.04349
			0.374526	2.69749
			0.992936	1.12237
			-0.429966	-1.81775
			0.897126	-0.479439
			-2.1601	-3.19053
			0.699964	-0.912763
			-1.86554	-2.22439
			-1.87034	-1.00373
			4.30578	4.49605
			-2.19371	0.00771422
			-0.98124	2.58841
			-2.50595	-0.779597
			-1.7235	-0.21474
			-2.15692	-3.02393
			-1.3009	0.680779
			-5.37916	-1.00205
			-2.25987	-2.34852
			-0.000376542	0.0861091
			-0.0821938	-2.59382
			0.140773	-0.653935
			-1.05512	-0.0452615
			-1.5825	-2.52814
			-3.7587	-2.32816
			-3.20185	-3.05654
			0.675517	-1.92822
			-1.15905	-1.52535
			-0.564975	-3.39955
			-1.44135	-0.582415
			-1.20364	-2.93392
			-2.68921	1.56912
			-2.36232	-2.39677
			0.341255	-0.382441
			-3.692	-3.99947
			-1.81284	-1.91946
			-3.41707	-1.45383
			-1.50068	-1.59395
			-0.342008	-0.519647
			-1.91676	-1.25094
			1.63424	-1.22173
			-3.13767	-2.67022
			-2.64378	1.01561
			-0.312015	-2.5236
			-1.29978	-2.34911
			-1.72016	-0.876219
			-2.61457	-0.244546
			-1.6939	-2.5716
			-0.659779	-0.389861
			1.1553	-2.30734
			-0.572587	-0.15051
			0.85047	-1.14734
			-0.987781	-1.94199
			-0.367307	-2.73476
			-2.60685	-0.835133
			1.57204	-2.11927
			1.87532	-0.414769
			-0.882051	-1.74686
			1.86915	-1.98807
			-0.270846	1.47594
			-1.89609	-1.37258
			-0.773232	-4.75853
			-2.20865	-2.2843
			-1.29261	-0.0813814
			-0.375031	-0.602841
			0.0619294	-1.7287
			0.333326	-0.262997
			-1.37388	-1.34053
			-0.860434	0.0341602
			-1.72891	-3.75195
			1.03615	-1.19463
			0.847178	-1.70797
			-1.72168	-4.01833
			-0.300742	-3.60135
			-4.01833	-4.01833
			-0.709254	1.57953
			0.681122	-0.248263
			-1.29106	-1.47105
			-1.7064	-2.89594
			-1.60065	-1.51656
			0.869694	-0.0414656
			1.22473	1.32788
			-0.792079	-3.03715
			-0.768851	0.439714
			-2.35649	-1.86428
			-0.318979	-0.62354
			0.16541	-0.623173
			-0.271373	-1.77556
			-1.03306	0.351991
			-4.15778	-4.70137
			-1.9328	-2.66107
			-4.44341	-2.75157
			-0.277918	0.35131
			-0.823001	-0.00314278
			-1.6192	0.17466
			-2.52074	-3.37113
			-1.05448	-0.268878
			0.0963783	-0.535084
			0.418317	-0.0910227
			-0.455249	-2.66164
			-1.94114	-1.68721
			1.11276	-0.17995
			0.282046	0.0862037
			-0.532618	-1.24525
			-0.74088	-0.357386
			-1.01342	-0.00293326
			0.554588	-0.00240946
			-0.829546	-1.06634
			-0.167826	-0.71142
			-2.16428	-0.622859
			-0.658759	-1.8636
			2.61828	-0.357334
			-2.05635	-1.49555
			-2.76553	-0.628373
			1.03948	-2.66146
			1.87173	0.686898
			0.70594	0.438129
			2.46111	0.488087
			-0.490628	-1.55548
			0.464686	-0.888131
			-2.22959	-1.43512
			-0.0178232	-1.94914
			1.41675	0.819268
			-1.13018	0.443623
			1.09291	-0.373597
			3.68195	-0.855167
			2.52911	-0.866155
			1.29531	-0.998525
			-0.982841	-0.711297
			-1.03627	2.21746
			0.0890403	-0.202769
			-2.04177	-0.451539
			-1.82804	-3.41326
			-1.98834	-0.816196
			2.58092	-1.94863
			-2.48542	-1.86021
			0.678413	-0.932084
			3.40022	-0.341145
			-0.419373	0.0290065
			-2.91288	0.703381
			-2.69915	-0.224745
			-1.03149	-7.17727
			-2.51854	-2.62138
			-1.42818	-3.52888
			-2.19877	-4.6889
			0.734507	-0.808102
			-0.37479	-2.71819
			1.7311	0.461365
			-3.12052	-2.70641
			-1.86006	-3.14077
			-3.2143	-4.12067
			-1.97336	-2.07757
			0.41503	-3.11722
			-4.88771	-3.40679
			-2.78182	-2.22235
			-0.375087	-0.868717
			-3.4062	-0.778158
			-0.570196	1.72169
			-2.34505	-2.15273
			-7.73196	-4.58117
			1.1688	-0.150166
			-3.2155	-0.150166
			-4.10293	-0.174399
			0.557036	-0.475634
			-1.2858	1.30664
			-0.808095	0.347123
			-2.20345	0.987231
			0.175634	-2.0692
			0.874266	-1.20533
			1.37276	-6.76767
			-0.626834	-0.20946
			-2.05051	-0.534928
			1.11217	-3.2066
			-3.71208	-1.5598
			-2.22233	0.306004
			-2.53575	-2.66819
			-1.91645	0.975115
			0.404094	0.258828
			-1.20084	-0.185227
			0.996982	-2.12244
			-3.10976	-3.54419
			-8.0756	-4.13712
			-1.2386	-0.084815
			-0.554313	-0.337542
			-2.76606	-5.91846
			-1.15005	0.257092
			0.468036	-1.70026
			-1.79687	0.492477
			-0.884627	-1.29222
			0.0472915	-0.150947
			-6.07299	-6.84526
			-0.334103	-1.98364
			1.84624	0.353875
			-1.17559	-1.79008
			1.73613	-1.00188
			-1.68677	-0.953086
			-1.59634	-2.00455
			-1.95219	-2.8276
			1.8207	0.0704975
			-0.514964	-2.99328
			1.91113	-1.08472
			-0.975057	0.17425
			-0.794197	1.08014
			-0.554313	1.01124
			-1.92665	-0.26167
			-1.62188	-1.66541
			1.08931	1.30856
			-1.55112	-1.07775
			-1.99741	-3.44314
			0.597815	0.713922
			-3.00008	-3.40829
			0.33239	-1.3681
			-1.40167	0.942337
			-0.283022	0.346905
			-2.64422	-1.85898
			0.027617	-0.483114
			-0.263348	-1.18847
			-1.77133	-2.23296
			0.750354	-1.20418
			1.55314	1.42658
			0.926179	-2.16414
			3.13597	0.881672
			-1.73785	-1.74446
			1.26127	0.00459092
			-5.06049	-2.92622
			-0.870892	-0.174631
			-0.792062	-1.66765
			-0.866787	0.313551
			-1.30642	-1.4611
			-2.244	-1.28245
			-1.09079	-0.510342
			-3.4013	-1.4099
			-0.154984	-0.24619
			0.983696	-1.24523
			-0.72443	-1.18491
			-0.267661	-0.902592
			1.08213	-0.82534
			-0.112889	-0.733653
			-1.51168	-2.15016
			0.636037	0.803345
			-0.616577	2.42611
			-0.116292	1.39765
			1.93348	1.52098
			-1.52665	0.216669
			-1.9322	-1.81606
			-0.0938793	-0.880427
			3.18609	1.67797
			2.82578	3.07379
			-1.01055	-1.74534
			-1.16785	-2.33326
			-2.50798	-3.92642
			-0.774763	-1.79664
			0.390703	-0.0144178
			1.17687	-0.592545
			1.97173	-1.22889
			-0.314262	-0.960865
			0.132449	-1.49403
			-1.63703	-1.12917
			1.11695	1.41677
			-0.979392	-0.492829
			1.01596	2.51694
			-1.31267	-1.61254
			-2.79433	-3.8954
			1.77802	-2.18914
			1.66439	-2.35249
			1.63341	-2.04878
			1.5367	1.32486
			2.01708	-0.97221
			-0.421169	-1.53195
			-1.75644	-0.710544
			-2.97651	-3.11354
			1.1058	-0.28195
