# Supplementary material for: Long-term dynamics of aberrant neuronal activity in awake Alzheimer’s disease transgenic mice
Source: Commun Biol. 2021 Dec 7;4:1368. doi: 10.1038/s42003-021-02884-7 (PMC8651654; doi:10.1038/s42003-021-02884-7)
Supplement: Supplementary file 10 — Supplementary Data 8 [file 42003_2021_2884_MOESM10_ESM.xlsx]

## Sheet: Tabelle1
Figure 4d	WT		APPPS1
activity change intermediately active neurons	week 0 - 2	week 0 - 4	week 0 - 2	week 0 - 4
	-1.54578	0.284915	0.39587	-1.55294
	0.134784	2.99588	-1.25319	-1.78705
	1.27603	0.539443	-0.0520651	-1.21427
	-0.727172	-0.454595	0.696996	-1.08961
	3.55847	1.72209	-0.653191	-1.6776
	-0.26487	-1.63724	-0.403755	-1.03367
	-0.0289013	1.78056	-1.05282	-0.720529
	-0.890887	-0.605363	-0.152441	0.345991
	-3.75602	-1.29041	-1.50188	-1.50188
	-1.92616	-1.39016	0.798498	-1.2015
	-0.0674657	-1.57017	-0.602628	-2.10263
	-3.37079	-1.54838	0.0490613	-0.203693
	-1.25201	-1.25201	1.39812	-1.50188
	-2.11878	-2.11878	-0.153567	-1.21183
	-1.03052	0.368611	-0.101502	0.549684
	-0.770465	-0.770465	-0.600751	0.0559437
	1.1075	2.65077	0.647935	0.318019
	-0.866774	-0.866774	-0.502253	0.167831
	-1.54093	-1.54093	0.248686	-0.832416
	-2.60032	-0.0275142	0.698874	0.521712
	0.467061	0.506767	0.74831	-0.476097
	0.534468	1.63323	10.2977	-0.598313
	0.168503	-0.0819747	-0.102628	-2.10263
	1.73831	-0.221851	0.698498	-0.763705
	0.881195	0.933847	0.849061	-0.203693
	-0.105971	0.882828	-1.303	-0.542369
	-0.32746	-1.05939	0.598123	-1.50188
	0.149235	0.497595	-0.00112641	-0.134983
	-2.02247	-2.02247	0.198874	-0.901126
	-1.49761	-1.75361	0.447184	-1.26777
	-2.3114	-1.02499	0.246809	-2.55319
	-0.886071	0.348547	-1.20338	-2.15613
	0.226305	-0.963082	-0.652065	-0.885921
	-0.235998	0.112362	-0.401877	-0.297937
	-1.63724	-1.63724	-0.153191	-1.8965
	-2.57627	-2.66223	0.398498	-0.435358
	0.00960438	1.25717	0.0966208	-0.404948
	-1.04317	-0.143101	-1.93711	-2.37921
	1.05852	0.403227	-1.71873	-2.27135
	-0.876131	-0.119422	-1.07071	-1.07071
	-0.584719	-1.44132	-0.41558	-1.47223
	-0.621692	-1.52883	-1.47223	-0.747153
	0.837067	0.102267	-2.00758	-2.00758
	-0.219555	0.347976	2.32464	-0.306657
	1.97541	0.023679	1.60615	-1.01483
	-1.10535	-1.52093	2.11337	-1.0499
	0.46413	0.316062	0.683337	0.448313
	-0.623587	0.4825	-0.295805	-1.68403
	0.256333	-0.649622	0.676305	-0.932964
	2.27061	0.664723	0.274788	-1.81786
	0.747769	1.21894	-0.176029	-2.01667
	-0.314733	0.347976	-0.648021	-1.44233
	-0.0292	-1.64722	-1.39472	-1.42934
	1.4178	2.29513	0.155013	-1.60607
	-0.25065	-0.174673	0.803112	-1.93871
	0.19225	0.20556	1.77522	-2.27526
	-1.71529	-2.36822	0.0211738	-0.652293
	0.487451	-0.150994	0.718574	-0.583419
	-0.576945	-1.33837	0.866477	-1.07071
	1.20223	2.22409	0.331121	-0.880992
	0.875935	-0.49142	1.66951	1.7867
	0.137835	-0.404254	1.73998	0.206621
	-3.39739	-3.06486	0.295883	-0.936873
	-0.343933	-1.41009	1.21869	0.983669
	-0.068068	0.165753	1.42301	-0.100036
	-0.0699624	0.957791	1.21166	-1.60607
	-0.606145	-1.54461	-0.267678	0.215706
	-1.33837	-1.33837	0.479023	-0.401517
	-0.901346	0.696295	1.16939	-0.263769
	-0.742085	-0.602264	2.30355	-1.55019
	-0.0447472	-0.522992	2.45848	1.51902
	0.155276	0.0072083	-2.67156	-2.67156
	-0.648802	-1.02951	2.01141	0.0730254
	-1.01018	-1.07756	2.3644	0.448622
	-0.893573	-0.530885	-1.56912	-2.03904
	0.353405	0.664381	0.594674	-0.873786
	-0.617708	-0.617708	-1.60781	-1.34133
	-1.69386	-0.158887	1.22566	-0.965731
	0.644817	-0.214138	2.48286	0.544476
	0.178597	-0.0164707	2.60132	-0.118683
	0.34059	-0.189121	0.12084	-0.371687
	0.694445	-0.00669454	1.7358	-0.0534768
	0.639456	-1.76569	-0.309536	-0.49037
	-0.162698	-0.641839	0.986358	0.195618
	0.749433	0.0585772	0.870282	0.138231
	0.929592	0.263598	-2.5531	-1.56368
	1.79773	-1.45941	0.908974	-0.306481
	0.501021	0.687027	0.749442	0.509919
	1.75601	0.540584	-1.72865	-0.463632
	-0.85941	-1.2477	1.14351	0.732275
	1.69875	-1.83096	0.947666	-1.2572
	0.34059	-0.612551	-0.742295	-0.900525
	-1.00238	-1.92552	0.947666	-1.0042
	1.58458	0.752299	-0.938138	-1.37198
	0.0417235	0.752299	-1.17505	-2.82871
	0.843878	0.263598	-0.471451	0.0345578
	-0.729705	-0.0945604	0.872664	-1.84734
	0.169161	-1.45941	1.06612	-1.41435
	-1.0771	-2.37824	-0.232152	0.517738
	-0.325396	-0.860249	0.198225	-0.122593
	0.287869	-0.276987	2.95669	-0.084125
	0.351588	-0.218409	0.870282	0.138231
	0.57347	-0.531379	2.01875	0.256774
	-0.292403	-0.524685	0.969493	-3.05266
	-0.547279	-0.547279	-1.13209	-0.673294
	-1.31224	-3.28367	1.97733	1.65758
	0.900141	1.2067	0.228571	-1.65185
	-1.09161	-0.0518389	-1.50102	-0.748895
	-0.261565	-1.97585	-0.715609	-0.965721
	-0.669813	-0.256132	1.2111	1.45359
	0.173781	1.91791	1.18886	1.60622
	0.39263	0.488622	1.31924	3.23526
	2.86244	0.56028	0.184085	3.12115
	0.654195	1.91105	-1.3737	1.10838
	1.14374	-0.677677	1.27783	2.31946
	0.00912655	-0.552661	-0.124251	1.72034
	2.21973	-0.0777583	-1.98116	0.600555
	0.345209	-0.756954	-1.58692	-0.69754
	-0.272761	0.0868959	3.52284	5.0797
	-0.0698134	-0.256132	-0.954145	1.41507
	0.331661	-1.8112	-0.693365	1.19825
	0.444472	-0.348368	5.88827	1.92433
	1.36023	0.310249	2.95679	0.19258
	-0.642716	-1.19146	-0.0130345	0.129818
	0.115164	0.0602171	-0.585219	1.15973
	1.59705	-0.118156	1.64368	2.6233
	-0.0901364	0.330068	1.62451	-0.761733
	0.0948408	0.738653	4.15868	0.676156
	0.523412	2.49115	1.62758	1.98852
	1.41885	0.876629	3.93932	3.62897
	-0.135205	0.910167	0.358961	-0.353758
	-0.741979	-1.32333	1.58309	0.308128
	0.424149	-0.407826	-1.06216	-0.502292
	1.55876	-0.440605	0.844585	-1.5551
	0.575255	0.54732	-2.40622	-0.554012
	0.0474204	-0.0457387	-1.49675	1.82791
	-0.313408	0.244691	-1.07222	-2.073
	0.218849	1.24558	-0.233236	-1.38223
	0.807653	0.0800364	-0.913935	1.39644
	0.232398	0.916267	-0.876462	-0.501593
	0.168595	-0.985747	0.733837	1.10383
	2.70709	-0.412233	-0.805986	-1.84841
	0.799028	-0.754815	-1.65784	1.57001
	-1.09178	-0.00474788	-1.68525	-0.0878323
	0.952811	-1.28158	-0.637628	-0.795606
	0.765016	0.349287	1.01294	0.0673279
	-0.256793	-2.86282	-0.155491	0.344334
	0.0502859	-0.681345	-1.49675	-1.58981
	-0.597397	-1.14321	0.851855	-0.190573
	1.53198	-2.14712	0.171156	0.119747
	-2.50497	-0.535335	-2.83074	-1.96956
	2.45127	0.226185	-0.687968	-0.864333
	-0.39284	1.18428	-0.145423	0.396054
	1.99138	-1.00484	-1.51689	-1.12363
	0.492436	0.353105	-0.0374734	-0.190573
	0.271117	-0.639348	1.44606	1.69063
	-0.0522364	0.449482	-2.9238	-0.357073
	-0.66542	-1.64325	-0.167634	0.772445
	0.629458	0.545859	-0.154685	-0.378935
	-0.529374	-0.0276552	1.48491	-0.364361
	2.94566	0.195642	0.948935	0.954625
	-2.01156	-1.35887	-0.851819	-1.07851
	0.135559	1.64996	0.768352	0.546541
	-0.869977	0.337833	1.21369	1.22425
	1.94061	-0.535335	-2.93675	-1.30441
	0.884788	-0.550607	0.284173	0.75787
	0.680231	-0.0467446	-1.05183	-1.74164
	-0.921238	-1.49725	0.303596	1.01292
	-0.989261	0.464754	-1.06477	-1.28984
	1.73654	-0.927549	-2.22666	-1.52303
	1.4127	-2.2664	0.310071	-0.612126
	1.20814	-0.408415	-0.864768	0.539254
	0.850777	-0.677527	-3.84036	1.05665
	2.89488	1.52686	-1.51658	0.357073
	2.53703	1.90762	1.67197	0.0510105
	-0.0109817	-1.67876	1.00073	-0.386222
	-0.67029	-1.73807	-1.12952	2.36834
	-0.66764	-1.02738	-2.25904	1.70521
	-0.932045	-2.78023	-0.851819	1.71978
	-0.273493	-1.47328	-0.167634	0.306063
	0.782234	-2.25386	0.768352	-0.153031
	0.650978	0.171533	0.0582695	-1.56675
	-1.19342	-1.85349	1.73024	-1.74893
	1.18017	0.676738	2.3021	-0.846022
	-0.270085	-1.36206	1.92264	1.63733
	1.44684	-1.85349	2.81314	-0.60821
	-0.141101	-0.368619	0.424943	-1.08383
	0.522373	-0.365424	0.151719	-1.08383
	0.126712	0.199088	1.13838	-2.14031
	1.31332	-2.38305	1.614	4.53001
	0.518965	-0.80074	-1.07275	-0.560156
	-0.270843	0.533763	1.72024	-0.0182393
	-1.19683	-1.64062	-1.55845	2.63663
	0.389602	1.09828	0.556519	-0.132586
	-1.46275	-2.19455	0.450284	-0.00911964
	-2.25066	0.450094	0.283295	1.93231
	1.1813	0.965884	0.900567	1.1617
	-0.670669	-3.70697	-1.9025	-1.31253
	-1.59476	-2.51864	-0.227741	-0.960368
	0.435699	0.706053	1.54318	0.285866
	5.99718	4.28837	0.0454832	-0.665383
	-0.878649	-1.50082	-2.20106	-2.38724
	1.23811	-0.409604	-2.85375	-1.96879
	-0.166106	-0.186472	0.116307	0.628904
	-0.82328	-1.51304	0.0100713	-0.722556
	-1.97152	-0.186472	0.662755	2.10383
	2.04051	2.26797	2.26669	0.276746
	-1.88166	-0.162033	1.92264	-1.31253
	0.435699	-0.632735	1.26996	-1.18906
	-0.0208731	-2.6287	2.12504	1.22799
	-0.82328	-2.6287	2.19586	-0.427571
	1.23811	2.71423	-1.18906	2.94073
	1.29348	0.693833	1.64942	-1.60751
	1.43871	0.706053	1.43694	-0.475624
	2.29648	0.693833	2.08963	1.17082
	1.54945	0.904745	1.88723	2.76009
	-1.88166	-0.831427	-0.156917	-2.61593
	-0.422077	-1.06678	-3.56718	-2.38724
	1.69468	0.247571	-1.66468	-0.779729
	-0.332212	-1.71173	1.30537	-1.42687
	-2.53883	-3.94304	-2.61593	0.0389338
	2.64232	0.482922	-1.42687	-1.13189
	0.269593	-1.71173	0.75892	-1.13189
	0.235097	-0.186472	-2.37812	1.1617
	-0.878649	-0.608295	0.00990079	2.12766
	0.636301	0.706053	2.72312	1.79448
	-2.6287	-0.397384	-0.231355	0.321487
	-0.56731	-0.855866	-1.96399	1.33271
	1.78454	0.495141	0.26813	-0.111059
	0.491068	2.25575	-0.23277	0.0175357
	-0.453984	0.783087	0.263886	-0.198737
	-0.60905	1.13854	0.509386	-0.502689
	3.41956	-0.0257029	1.25296	1.75357
	-0.585074	0.0103886	1.98804	4.38391
	0.773779	-0.571732	0.262472	-1.05214
	0.797754	1.39091	2.48328	2.49006
	0.177491	-1.5659	0.757714	1.99906
	0.142303	0.489429	0.0226304	-1.18073
	0.201467	0.139172	-3.92799	0.467617
	-1.34764	-1.89046	-2.70049	0.321487
	-0.823279	-1.24654	-1.96399	0.783259
	0.428459	-0.252372	0.251157	-0.736498
	2.33565	2.15841	-0.479683	1.66589
	0.500385	-0.288463	0.256814	0.204583
	-0.334107	-0.350258	-0.719525	-3.68249
	1.23898	1.06636	4.17322	2.49832
	3.46751	3.7708	3.21847	4.14602
	-0.0367381	0.170069	1.92995	0.340772
	0.47641	0.324555	-0.220221	1.30272
	1.50116	-0.0926915	2.64403	-0.474151
	0.618713	-1.37533	1.10462	1.5075
	0.762566	1.38572	-0.980847	-1.99268
	-0.084689	1.13854	0.0386118	-0.362834
	-0.978345	-1.92136	-1.8425	-1.09532
	0.749803	-1.63289	-0.841205	1.7191
	-0.95437	0.170069	1.03991	-1.06644
	-1.1686	-1.69988	0.289509	-0.169081
	-0.119877	-1.05597	0.882107	-0.427418
	1.42923	0.587315	0.0669982	-1.57629
	-0.0127626	-1.85956	0.799238	-0.76137
	-0.95437	-2.01924	0.289509	2.29354
	1.63192	0.535418	1.83686	0.0357024
	-0.661071	2.36689	-0.691834	-1.05793
	1.45668	-0.37376	1.66053	1.23507
	-2.08536	-3.32944	-0.135929	-1.09729
	-0.856236	0.413094	-1.20774	-0.322299
	-2.6285	1.04122	0.2128	2.16014
	-2.07789	-0.674712	-2.06519	-1.09729
	0.0398636	-1.33585	1.8877	2.08387
	0.918523	-0.879562	2.29643	3.82822
	-1.56963	-0.757238	-0.886197	-0.0123015
	-1.55966	-2.80374	-0.141554	0.885707
	0.205131	0.641237	1.96207	1.89443
	1.47661	1.16015	1.05744	-0.0836501
	1.1112	-2.05329	-0.671835	-0.0123015
	1.99235	0.307275	1.07025	1.69514
	-1.7349	0.079132	1.00307	-1.17356
	-1.36948	-0.866451	-0.671835	0.917691
	0.0498295	-0.813541	-0.363103	2.23887
	-2.43583	-1.35575	-0.906196	-0.282934
	0.553107	1.04461	0.185614	2.15768
	-2.61605	-1.91446	0.534343	0.920151
	-0.300638	-0.0630913	-0.215925	0.145158
	2.51307	1.79506	-0.55028	-1.01364
	3.2439	1.37179	-0.771829	-0.280474
	-0.498295	-0.251436	-0.370291	0.492059
	0.20264	-0.0397982	-0.16874	1.03825
	0.210114	0.657742	-0.777454	0.927532
	-0.147827	2.54551	-0.617463	2.6276
	1.64686	0.0956372	1.3118	0.767613
	1.82459	-0.882956	-0.228736	-0.858644
	-0.315587	-2.80374	-0.966193	-0.784835
	1.09874	0.168446	0.0728082	0.110713
	1.26401	0.92229	1.2718	-1.94363
	1.62444	-0.162122	-1.13337	-1.75173
	0.385348	0.710652	-1.06105	2.40731
	-0.49082	0.813077	-0.735607	-1.43586
	-0.142844	1.21645	1.95104	0.0208573
	-0.856236	-2.27804	3.94881	2.67274
	-3.50467	-1.79213	2.58371	1.71438
	-0.866202	-0.720834	2.15533	-0.00777191
	1.07133	0.75045	0.649289	-0.91082
	-1.2067	-0.304346	1.03253	-0.559498
	-1.01901	-0.271335	2.53857	3.25504
	-0.340501	0.905785	-1.2202	1.94341
	-0.508261	-0.406771	1.03253	1.88615
	-0.846271	0.201456	-0.690472	0.284349
	-0.137862	-0.234931	2.41743	-1.08259
	0.0249147	-0.284447	0.502803	0.167889
			0.152026	0.110631
			0.0308781	0.314921
			0.745099	2.0885
			5.3337	3.31424
			0.349188	1.47563
			1.72141	-0.70653
			0.924052	-0.443038
			1.31996	1.45089
			-0.026926	1.24465
			0.260506	1.62461
			1.73408	0.952534
			0.891585	-0.737102
			0.406992	0.196518
			0.764897	-0.674015
			0.439458	-0.441095
			1.72854	0.461953
			1.22415	0.780759
			1.41577	-0.557555
			0.11005	0.341396
			0.374682	0.226479
			-2.68958	-0.444909
			0.0182345	-0.333011
			0.238655	1.68786
			0.0476025	0.789994
			1.63476	0.230169
			-1.09871	1.35116
			-2.01718	1.23759
			0.698051	0.449605
			0.940417	1.23859
			0.0219457	-0.558484
			-1.35221	-1.00608
			1.74142	3.03299
			0.528945	1.01346
			-1.06192	2.92109
			0.565735	1.34881
			0.602525	-0.448263
			-1.95845	-1.00574
			-1.53955	-1.34378
			-0.94445	-0.218765
			-1.03255	-2.46545
			0.281922	2.76896
			0.0667018	1.55161
			-0.668524	4.56872
			-0.40871	-0.459797
			-0.497896	0.214562
			-2.03543	-1.39398
			-0.312153	-0.325509
			-0.594452	-1.26261
			-0.0744478	-0.259823
			-1.79772	-0.522565
			0.177997	0.617427
			0.0667018	0.208727
			-0.453303	-0.525482
			0.504889	1.21735
			-1.22575	-0.525482
			-0.0151155	-0.725456
			0.311777	-0.662688
			0.215221	1.08306
			1.06949	1.88295
			1.56701	0.948771
			-1.26298	-1.25969
			-1.93887	-2.06542
			-0.304784	-1.53119
			-2.33983	-1.39981
			5.09499	2.49454
			-1.16214	-0.129193
			2.26763	-1.40319
			-1.62115	0.355961
			-1.62115	0.355961
			1.311	1.79052
			-0.772891	1.80097
			0.42787	1.15177
			-0.313886	0.352477
			1.098	0.65965
			-2.3629	-3.49391
			0.569246	2.27567
			1.86142	-2.51846
			-1.3968	-1.03919
			0.737017	0.228963
			0.945386	-1.07821
			0.839657	-0.572739
			2.98119	-1.15627
			-0.696853	-0.161299
			0.844291	-3.84162
			3.18493	0.805433
			-0.0732897	-0.0973649
			0.018537	-0.884949
			-0.793314	-1.84982
			-1.09042	-1.98101
			0.436821	-0.618824
			-0.808762	-0.808762
			0.329546	0.369085
			0.931483	1.16186
			0.0200817	-0.386532
			-1.19461	-2.93882
			-1.50407	-1.73274
			0.116543	-0.519594
			2.1678	-3.74052
			-3.84162	-2.16016
			0.842746	-0.696877
			0.13199	2.50287
			0.632832	1.37298
			0.937662	-2.72957
			0.732382	0.134927
			-0.0748345	-2.55748
			-1.3968	-1.7398
			-3.63943	-1.67773
			-2.123	-1.28227
			0.00926849	0.748558
			1.96406	0.743364
			-1.19306	-0.618824
			-1.19769	-1.13322
			0.228451	0.408111
			0.024716	0.127868
			-0.99087	3.50677
			-0.183653	1.71529
			1.95634	-0.627749
			0.639011	1.68519
			2.36226	0.975656
			-0.892865	-0.471644
			0.922364	0.437062
			-1.22311	-2.76477
			1.76833	0.0093869
			1.14149	0.225571
			0.0305599	1.31849
			-0.0900608	-1.22409
			-0.00683045	-1.85857
			1.16401	1.19736
			-0.173291	2.07344
			0.574567	2.96961
			0.484102	-1.45566
			1.30755	1.08158
			0.0156847	0.96579
			0.385592	-0.438368
			-0.528323	-2.53789
			0.257331	-2.3264
			0.0305599	-1.69193
			1.40525	2.11426
			0.355436	0.981176
			-0.0522656	0.406943
			1.17889	0.507995
			0.0759951	1.13712
			0.174101	0.160638
			-0.958945	-0.685326
			1.38314	-3.06662
			2.33485	0.779725
			0.771183	-1.10831
			-0.173291	0.105093
			-0.467608	0.371476
			0.128665	0.110439
			-0.875714	0.185412
			-0.649348	-0.292463
			2.00233	0.61374
			2.59178	0.462489
			-0.709659	-0.000653002
			0.0309647	-0.690672
			-2.33364	-1.82845
			-0.331707	-2.21596
			-0.354627	-0.59966
			-0.203446	-1.48578
			-0.150776	-0.0809722
			1.56442	2.56821
			-1.1479	-0.267725
			3.36212	2.56758
			-0.159489	0.352829
			-1.40735	-0.622492
			-0.0857054	-1.15428
			1.04552	-1.86308
			-1.45496	-1.15412
			-0.133311	-0.976998
			-0.691483	-1.33114
			-1.66501	-1.15344
			-1.42699	-0.887861
			1.31806	0.706706
			0.569469	-0.710582
			1.4823	1.68187
			1.23773	0.264478
			-0.698028	-0.444847
			0.103616	-0.396598
			1.88631	0.669904
			-0.284982	1.11199
			-0.325461	2.51019
			0.880811	-0.584421
			0.331918	0.426628
			0.479262	1.83581
			4.04465	0.343705
			3.99284	1.86826
			-1.53173	-0.142334
			1.64505	1.64249
			-0.297934	0.52054
			0.144096	-2.14846
			0.238007	0.0674651
			0.184575	-0.717303
			4.15151	-0.297192
			3.63015	-0.656868
			1.35199	1.48712
			0.306015	2.95725
			2.51778	1.20539
			2.97277	0.10043
			2.84	3.09512
			0.46631	0.183353
			-0.605572	-0.0599228
			1.70011	1.81882
			2.30243	2.47671
			1.07026	0.409634
			2.94524	2.44374
			-1.97376	-1.09844
			1.82155	0.0999175
			-1.8928	-0.446557
			-0.0291514	0.741327
			-0.65738	-0.65738
			-0.59262	0.885197
			0.0242803	0.730339
			0.0793357	1.34875
			-1.87823	-1.34772
			1.39239	-0.554726
			0.0943656	-1.35364
			0.997484	-0.0226932
			0.88478	3.99197
			-0.732429	-0.300488
			0.546073	-1.5464
			1.03505	-0.518529
			-0.71409	0.230683
			-3.7225	-3.7225
			-0.356748	0.460502
			0.884483	-0.143923
			0.207367	-2.03046
			-2.2745	-1.19535
			-0.262382	-1.29216
			-0.0180416	-0.119505
			-1.39061	-1.23154
			0.60198	1.1491
			0.639845	0.000862715
			-1.89852	-2.15082
			0.65848	0.677682
			-3.5533	-2.22322
			0.564709	1.25855
			-1.65418	-1.64321
			-1.97366	-0.893135
			0.320071	2.86643
			-0.225111	0.460502
			0.47064	-2.03046
			-0.0559066	-0.833383
			-1.61661	-0.542948
			-0.224814	-3.38409
			-0.206476	-1.52284
			-0.469452	-1.90923
			0.583344	0.47228
			-0.864659	-1.52284
			0.0192295	0.436084
			0.452005	-1.24419
			-1.37198	0.50934
			-2.61321	-2.87648
			-0.939498	-2.51365
			-1.14627	-3.38409
			0.714981	0.871305
			1.4486	-0.506751
			-0.488385	0.194486
			-0.300247	0.654126
			-1.24034	-1.08676
			-0.262976	0.81069
			-0.356748	-0.337547
			-1.01523	-0.350187
			-0.582156	-2.54985
			-1.61661	-2.53807
			1.48617	0.194486
			-1.01493	0.460502
			0.298351	0.164474
			-1.97499	2.75262
			0.0302257	1.64551
			-0.513557	0.952171
			1.30096	-0.445343
			-1.71821	-0.142819
			1.19522	1.82339
			1.49166	1.30793
			0.451292	-0.344932
			-0.84776	1.68057
			-1.35378	-0.125934
			-0.0358523	-0.119875
			-1.34434	-0.0666404
			0.842134	1.1954
			0.957317	0.223767
			2.30357	-0.267464
			-0.8572	1.17117
			0.11709	1.17117
			-0.322857	-2.92096
			2.45651	0.911053
			1.92217	2.07745
			3.14574	2.01312
			-1.90111	-0.600807
			-1.00267	2.21365
			-0.0372726	-1.11957
			0.0138085	1.62599
			1.1404	0.526529
			1.30158	1.93027
			0.674436	-0.407242
			-0.788331	-0.628687
			2.05264	1.23189
			1.16594	0.08364
			0.0728321	0.13243
			0.0845641	0.864869
			2.03296	1.41848
			2.09785	0.291145
			-0.813871	-0.393302
			-0.121837	1.43939
			-0.923976	-0.400272
			2.14307	1.84046
			-0.121837	2.06191
			0.298907	-0.836191
			1.78721	-0.0201124
			0.460093	0.256295
			1.01648	2.73241
			3.87126	1.55011
			1.96808	0.470769
			1.01062	-0.0201124
			1.20529	-1.22332
			0.318582	1.88228
			3.34041	1.84743
			0.118047	1.37049
			-1.85589	0.325995
			0.473902	1.05226
			2.16861	0.775057
			-0.121837	-0.428152
			-0.780809	0.857859
			2.29886	2.81239
			-0.543675	1.0714
			-2.28344	-0.783724
			0.66051	-1.78885
			-1.08735	1.68135
			4.50133	1.15755
			0.564884	0.445498
			-1.8485	0.80484
			-0.631202	-2.82711
			0.612311	0.649713
			0.293432	-0.74396
			1.02026	-1.30482
			1.64568	3.30305
			4.71224	2.33769
			-0.318878	0.913575
			-0.726055	-2.31264
			1.15599	1.19339
			1.52306	-0.543675
			1.61869	-0.470774
			-2.27611	-1.50511
			0.788908	-0.761145
			0.224797	0.188264
			0.564884	-0.131314
			-0.611538	2.47563
			2.53677	-0.0782951
			-0.645083	0.12592
			1.46908	2.75275
			0.761918	1.46388
			1.73398	0.0596464
			-1.63758	2.2157
			-0.842117	-0.546372
			1.28516	3.50064
			-0.556784	-1.15632
			1.72742	-1.63103
			0.755363	-0.457519
			1.96533	2.51539
			-0.591102	-0.978615
			-0.153386	2.98891
			1.56821	1.05949
			1.10361	1.44583
			1.10361	2.06375
			1.65935	4.73853
			2.15302	2.67937
			0.688773	0.570156
			1.28196	0.518376
			-0.298563	0.671995
			0.527009	0.802307
			-0.518464	-0.281635
			2.40199	1.23928
			1.257	0.722628
			1.52255	1.67683
			-1.26093	-0.666257
			1.44372	1.21311
			0.0167548	0.364183
			0.19921	1.67568
			1.76725	2.08763
			-1.79188	1.36845
			-0.041383	-0.100691
			0.290521	1.26489
			-0.319254	0.0552234
			3.36436	3.29844
			1.11182	2.21622
			1.09523	0.851792
			-0.219733	1.13572
			0.510423	1.08566
			1.63866	1.23813
			0.821467	2.42277
			0.265557	1.67511
			1.25093	1.62641
			0.316029	0.562218
			3.61269	0.854212
			0.758979	2.5965
			-0.836683	0.436743
			0.379277	-0.275139
			1.51105	1.24273
			2.70607	3.2746
			0.730915	0.8301
			-0.119587	-0.93872
			-1.06873	-2.529
			0.027851	-0.627452
			1.81326	1.43336
			2.4248	1.88462
			0.301997	1.85083
			0.801073	1.81946
			0.962755	-1.30071
			0.70264	1.68915
			1.01197	-0.849452
			1.06119	-0.30167
			-0.21802	-0.00725694
			-0.407977	0.304011
			2.33349	0.762525
			1.22287	0.149587
			0.611329	0.374005
			-0.724218	0.629793
			-0.43604	-0.304089
			2.18584	1.91841
			2.47401	1.6602
			-0.0494288	1.11242
			1.7431	2.27798
			0.794164	0.668419
			-1.46938	0.14233
			-0.393945	-0.695028
			5.71455	3.34217
			1.81326	0.0820112
			2.14374	0.764944
			-0.576568	-0.526089
			2.01725	2.53618
			0.758979	1.0521
			-0.696155	-1.56133
			0.133406	0.0554805
			-1.91924	-1.78817
			0.330061	-2.6569
			0.259903	0.600843
			0.527139	0.769782
			2.53035	1.02315
			0.0138194	0.371587
			0.527139	-0.485044
			1.51105	1.53231
			2.67779	2.39619
			1.19481	2.34071
			-0.0282753	0.0868492
			2.20699	0.989363
			1.60948	1.95219
			2.38809	3.09484
			0.35185	1.75555
			0.698623	1.46445
			0.550188	0.800195
			1.95124	1.62144
			3.31634	5.04684
			4.01031	4.21797
			2.99198	2.8374
			1.62222	1.79053
			2.14915	3.02621
			2.73528	0.666083
			1.89288	1.38687
			2.55513	1.03029
			0.775166	1.44158
			3.78956	3.00201
			1.12236	1.34874
			2.10432	1.57569
			0.730341	0.880927
			0.356503	0.600602
			1.00522	-0.319778
			2.09544	2.41534
			2.80717	0.352106
			4.84383	3.33572
			1.84763	0.627955
			0.757406	1.11865
			1.39725	-0.408136
			1.22132	0.271373
			0.806884	-0.588002
			2.08614	0.275849
			3.22626	1.28011
			0.608546	0.589826
			2.1001	1.37162
			2.03666	1.09262
			1.64464	-0.0426038
			2.45575	1.90939
			1.22132	2.71854
			1.64929	0.137262
			-0.157315	-1.49313
			1.74402	1.30299
			0.968852	3.30969
			1.10418	2.38483
			-0.0985318	0.719462
			2.28448	1.65642
			1.97365	1.6793
			1.35199	0.0565297
			0.815764	-0.537772
			1.26657	0.696585
			-0.157315	0.17539
			1.40147	0.574575
			0.924026	-0.921706
			2.22147	0.908279
			0.112914	0.240871
			0.951091	2.09688
			0.847482	-0.23142
			2.10898	1.64432
			0.964624	1.88204
			0.0321427	1.06079
			0.689743	2.19287
			1.0953	1.88966
			2.29378	1.68245
			1.9783	1.30299
			1.91529	1.88966
			3.59122	2.95626
			1.52327	-0.0242023
			1.28898	1.31061
			1.19426	1.59094
			1.49155	2.33908
			1.66282	1.70217
			1.26192	0.51672
			-0.702426	-0.802845
			2.27492	1.44099
			1.09448	1.64733
			0.209737	1.88481
			2.70784	5.37374
			1.15559	1.12454
			2.04782	1.43407
			1.0795	-0.877859
			1.7608	2.44565
			0.474291	2.09462
			1.04953	0.346985
			-0.343033	0.319316
			3.15336	1.3724
			2.20002	0.484745
			2.61557	-0.0899235
			0.958455	1.21388
			2.01786	-0.0933821
			0.248381	0.711846
			0.68641	0.67726
			0.218419	0.72568
			0.187265	1.12454
			0.527916	0.584461
			1.71466	-0.781601
			1.95794	2.02603
			2.11643	-0.30319
			1.42015	1.88481
			0.67892	-0.200015
			2.30608	1.59258
			2.03284	0.450159
			0.376913	1.25885
			0.708882	2.09808
			1.63976	1.12454
			1.70087	1.3724
			1.68589	0.608671
			1.07565	1.55062
			-0.0172268	1.21567
			1.77889	0.428664
			0.984987	2.16616
			1.08627	0.794851
			4.02748	0.654624
			-1.38124	0.60013
			0.569239	-0.428388
			-0.410874	-1.41796
			1.5551	0.428664
			-0.171588	-1.81525
			0.100414	-1.04393
			1.94961	0.444214
			0.239286	0.257198
			0.750574	0.303987
			0.158366	-1.19186
			0.414878	1.12209
			0.393647	0.17931
			1.85894	0.732513
			1.53961	0.171466
			0.30298	-1.33223
			1.0814	-0.70898
			1.67274	-1.01283
			-1.11411	0.849346
			0.900062	0.358481
			1.42197	-0.841364
			-0.341438	-1.01283
			0.676265	0.358481
			1.51263	1.81552
			-0.229539	-1.01283
			0.0146201	-1.21526
			0.76119	-0.288161
			-0.11851	-0.194584
			-0.0327158	0.140365
			0.755447	0.498847
			1.50689	2.43891
			1.33704	1.60511
			1.44894	0.950629
			-1.11411	-1.11411
			0.230253	-0.0837859
			0.346982	1.28975
			-0.884397	1.69378
			-0.271912	0.522923
			-1.90795	-1.90325
			0.230253	0.345911
			0.847545	0.127006
			-0.163194	1.98091
			2.97614	0.758718
			-0.663757	0.279015
			0.351789	0.236458
			0.847545	1.12963
			-1.78802	-0.993186
			3.72298	2.0647
			-0.391845	-0.100676
			-0.281526	-0.664828
			1.85668	1.0114
			1.46323	0.927617
			-0.652541	-0.985073
			0.343777	-0.968183
			0.481336	0.185789
			-1.03157	-0.361474
			-1.4138	2.87409
			-0.527801	0.0175534
			0.356595	1.47488
			0.111922	0.708048
			-0.631712	0.800611
			-2.90587	-0.757391
			2.72185	1.66878
			-0.908431	-0.631048
			-1.26342	-1.26342
			-0.118985	-0.395712
			-2.21444	-1.58738
			-1.58835	-0.891329
			3.37974	0.598419
			0.0982097	0.79596
			0.858391	0.581663
			0.958489	-1.05826
			1.28428	-0.314831
			2.54495	-0.376059
			0.415503	1.32219
			0.532599	0.951927
			-0.853669	0.0525349
			0.507102	1.13561
			0.240803	-0.314831
			1.28428	1.77334
			-0.302184	0.812716
			-0.728074	-1.21422
			1.00098	0.862983
			1.69317	0.999297
			2.96235	0.598419
			0.123706	1.02991
			-2.65733	0.406043
