# Supplementary material for: Long-term dynamics of aberrant neuronal activity in awake Alzheimer’s disease transgenic mice
Source: Commun Biol. 2021 Dec 7;4:1368. doi: 10.1038/s42003-021-02884-7 (PMC8651654; doi:10.1038/s42003-021-02884-7)
Supplement: Supplementary file 11 — Supplementary Data 9 [file 42003_2021_2884_MOESM11_ESM.xlsx]

## Sheet: Tabelle1
Figure 4e	WT		APPPS1
activity change rarely active neurons	week 0 - 2	week 0 - 4	week 0 - 2	week 0 - 4
	0	0	4.5	0.109449
	3.65965	0	1	0.656695
	0.914913	0	7.9	1.31339
	0	1.33013	0.7	0
	0	1.55182	0	0
	3.80711	2.88195	2.5	0
	0	0	0	0
	2.09391	2.54942	0	0
	0	1.44098	0	0
	1.33249	0	2	0.437796
	0.571066	1.66266	0	0
	2.22857	1.05857	6.5	2.07953
	0	0.42343	0.528324	0
	0	0	2.99384	1.45015
	1.45714	0	1.76108	2.41692
	0	0.42343	1.58497	0
	0.6	1.90543	0.88054	1.08761
	1.8	1.90543	1.23276	0
	0.685714	0	1.05665	0.845921
	2.57143	1.482	0.88054	0.725076
	2.82857	1.29131	1.76108	0
	3.08571	1.93697	0	0.506009
	1.54286	2.21368	2.20487	1.51803
	1.02857	1.47579	0.826826	0.885515
	1.2	1.38355	0	0
	1.45714	1.7525	3.58291	1.77103
	5.88988	4.75594	0.118458	2.11989
	0	2.25282	1.57389	0
	1.79257	2.50313	0.174876	0
	0	2.0025	0	1.13924
		1.00167	1.16189	2.33191
		0	2.32378	2.09872
	0	2.00334	3.48567	1.63234
		0	3.02091	1.39914
		1.00167	1.0929	1.76991
	1.53296	1.84653	1.63934	5.01475
	0	0	3.55191	0.589971
	0.613183	0.615511	0	0
	1.53296	0.984817	2.45902	1.17994
	3.20963	2.90071	0	0.884956
	3.61083	4.46263	0.546448	1.17994
	0	0	1.63934	0
	3.00903	0.892525	2.45902	2.94985
	4.01204	3.34697	0	1.76991
	2.60782	1.56192	1.97531	1.64835
	4.01204	1.78505	1.23457	3.02198
	0	4.68576	0.987654	2.47253
	1.00301	0.892525	0.667532	5.10114
	3.00903	1.56192	2.67013	1.23131
	1.20361	2.67758	4.78398	0
	2.80843	2.23131	1.82208	0
	3.81143	2.90071	9.55912	8.17557
	1.80542	0	2.67953	2.16998
	1.20361	0	3.03743	2.79503
	3.00903	3.5701	3.03743	2.79503
	0	2.00818	1.05079	0
	1.40421	1.33879	2.67473	4.15264
	1.40421	1.11566	0	0.673401
	1.60481	2.23131	2.38815	3.0303
	2.00602	2.00818	0.859736	1.90797
	0	1.28783	2.48368	2.91807
	0	0	2.38815	3.25477
	0.917632	0	2.1971	2.3569
	4.0638	2.83323	2.00605	1.3468
	1.96635	1.93175	1.62395	2.6936
	5.11252	4.12106	1.62395	1.79574
	1.70417	1.80296	1.43289	2.13244
	0	0	3.9588	2.14861
	1.70417	1.5454	1.83457	1.07431
	1.44199	1.15905	1.93112	0.80573
	0	0.901481	1.15867	1.61146
	0.786541	0	4.15192	1.74575
	0.524361	0.257566	0	0
	4.85034	2.06053	1.41376	1.92668
	3.53944	1.15905	4.66541	6.74338
	2.75289	0.901481	2.40339	2.89002
	4.98143	2.96201	3.11027	2.40835
	1.17981	0.643915	2.54477	5.29837
	4.32598	1.15905	2.68615	2.56891
	3.14617	1.5454	1.27238	2.24779
	0	0	0	0.840729
	2.8436	2.07951	2.64856	0.98085
	0	1.83486	0.574163	2.19992
	2.1327	0.856269	3.8756	3.47356
	0	2.69113	1.90382	-0.105746
	0	1.71254	0.861244	1.27364
	2.48815	2.56881	2.15311	1.27364
	2.1327	0.978593	0	0
	0	0	3.02764	2.39415
			1.86384	1.9713
			0.516685	0
			0	0.576812
			1.16254	1.15362
			0	0
			0	0
			1.42088	5.42203
			2.45425	0
			0	1.03826
			4.13348	1.73044
			2.45425	3.11479
			1.8084	2.65334
			0	1.8458
			1.16254	1.38435
			0	0.922899
			0	0.922899
			2.80007	0
			0	2.26571
			2.12806	2.98661
			3.48641	1.83398
			2.47423	0
			2.69916	0
			4.1612	3.57143
			3.14902	2.60618
			1.34958	1.44788
			4.72352	4.15058
			0	2.41313
			2.10855	2.00222
			3.86568	8.3426
			1.75713	0
			1.28856	0.667408
			1.87427	2.11346
			0	0
			3.51425	2.33593
			5.38852	4.00445
			3.63123	4.62385
			1.45468	1.79984
			1.34278	0
			2.57367	1.63621
			0	0.163621
			1.45468	0
			2.61954	2.00525
			1.8711	2.14848
			5.36383	5.72929
			0	1.57556
			2.12058	3.58081
			0	1.00263
			0	0
			1.62162	4.72667
			1.62162	1.28909
			0.997921	1.28909
			1.2474	0
			0.997921	0
			2.37006	2.00525
			1.37214	1.86202
			1.74636	0.572929
			0	0
			0	2.36659
			1.87826	1.2529
