# Supplementary material for: Long-term dynamics of aberrant neuronal activity in awake Alzheimer’s disease transgenic mice
Source: Commun Biol. 2021 Dec 7;4:1368. doi: 10.1038/s42003-021-02884-7 (PMC8651654; doi:10.1038/s42003-021-02884-7)
Supplement: Supplementary file 12 — Supplementary Data 10 [file 42003_2021_2884_MOESM12_ESM.xlsx]

## Sheet: Tabelle1
Figure 4f	WT			APPPS1			Figure 4g	WT			APPPS1			Figure 4h	WT			APPPS1
reoccurence highly active	week 2	week 4		week 2	week 4		reoccurence intermediately active	week 2	week 4		week 2	week 4		reoccurence intermediately active	week 2	week 4		week 2	week 4
	0.23	0.23		1.00	1.00			0.65	0.51		0.92	0.70			0.33	0.33		0.42	0.42
	0	0		0.43	0.14			0.88	0.79		0.79	0.62			0.50	0.13		0	0
	0	0		0.25	0			0.88	0.73		0.87	0.77			0.33	0.11		0.33	0.17
	0.50	0.50		0.69	0.46			0.91	0.79		0.40	0.27			0	0		0.50	0.50
	0.40	0.33		0.29	0.14			0.74	0.66		0.87	0.78			0.25	0.25		1.00	0
	0.25	0		0.13	0			0.92	0.71		0.79	0.71			NaN	NaN		0	0
	0.75	0		0.50	0.50			0.77	0.65		0.68	0.46			0.14	0.05		0.30	0.10
	0.50	0.22		0.25	0.25			0.94	0.81		0.67	0.48			0.24	0.14		0	0
	0.60	0.20		0.64	0.48			0.81	0.69		0.76	0.59			0.50	0.13		0	0
				0.62	0.52						0.82	0.61						0	0
				0.80	0.52						0.59	0.44						0	0
				0.20	0.20						0.86	0.59						0.08	0
				0.38	0.19						0.88	0.84						0	0
				0.50	0.33						0.91	0.55						0.13	0.13
				0.53	0.21						0.59	0.50						0.50	0
				0.56	0.39						0.80	0.66						0	0
				0.69	0.48						0.71	0.71						NaN	NaN
				0.55	0.31						0.62	0.51						1.00	1.00
				0.40	0.07						0.87	0.67						0	0
				0.48	0.33						0.67	0.33						NaN	NaN
				0.57	0.31						0.69	0.54						0	0
				1.00	0.75						0.79	0.50						0.47	0.13
				0.40	0.30						0.65	0.39						0.33	0
				0.86	0.43						0.78	0.65						0.13	0
				0.67	0.56						0.61	0.41						0.13	0.13
				0.67	0.58						0.42	0.30						0	0
				0.67	0.33						0.90	0.72						0.20	0.20
				1.00	1.00						0.74	0.68						0.20	0.07
				0.60	0.20						0.86	0.73						0.67	0.33
