# Supplementary material for: Long-term dynamics of aberrant neuronal activity in awake Alzheimer’s disease transgenic mice
Source: Commun Biol. 2021 Dec 7;4:1368. doi: 10.1038/s42003-021-02884-7 (PMC8651654; doi:10.1038/s42003-021-02884-7)
Supplement: Supplementary file 13 — Supplementary Data 11 [file 42003_2021_2884_MOESM13_ESM.xlsx]

## Sheet: Tabelle1
Figure 5d
	highly close	highly distant		intermediate close	intermediate distant		rarely close	rarely distant
	0.4	0.35		0.5	0.5		0.1	0.1
	0.5	0.25		0.3	0.4		0.25	0.15
	0.45	0.4		0.6	0.7		0.2	0.25
	0.55	0.25		0.55	0.7		0.25	0.1
	0.5	0.25		0.6	0.55		0.1	0.1
	0.65	0.55		0.6	0.5		0.2	0.15
	0.55	0.4		0.65	0.6		0.1	0.15
	0.45	0.5		0.55	0.5		0.15	0.15
	0.3	0.35		0.5	0.55		0.4	0.1
	0.35	0.35		0.55	0.6		0.4	0.1
	0.55	0.4		0.65	0.65		0.15	0.15
	0.5	0.4		0.6	0.7		0.05	0.15
	0.5	0.25		0.35	0.75		0.35	0.1
	0.55	0.55		0.3	0.6		0.25	0.05
	0.7	0.2		0.6	0.55		0.3	0.05
	0.35	0.15		0.55	0.6		0.3	0.15
	0.4	0.35		0.35	0.7		0.25	0.15
	0.5	0.35		0.5	0.7		0.15	0.05
	0.45	0.3		0.55	0.8		0.45	0.05
	0.4	0.15		0.5	0.55		0.15	0.1
	0.3	0.2		0.7	0.75		0.2	0.15
	0.4	0.25		0.4	0.65		0.15	0.15
	0.4	0.35		0.65	0.7		0.25	0.25
	0.55	0.45		0.65	0.75		0.15	0.15
	0.3	0.3		0.65	0.75		0.1	0.05
