# Supplementary material for: Long-term dynamics of aberrant neuronal activity in awake Alzheimer’s disease transgenic mice
Source: Commun Biol. 2021 Dec 7;4:1368. doi: 10.1038/s42003-021-02884-7 (PMC8651654; doi:10.1038/s42003-021-02884-7)
Supplement: Supplementary file 14 — Supplementary Data 12 [file 42003_2021_2884_MOESM14_ESM.xlsx]

## Sheet: Tabelle1
Figure 5e	week 0 - 2					week 0 - 4
act change as function of plaque distance	0 - 20 µm	20 - 40 µm	40 - 60 µm	60 - 80 µm		0 - 20 µm	20 - 40 µm	40 - 60 µm	60 - 80 µm
	-0.152441	-0.653191	-1.25319	0.39587		0.345991	-1.6776	-1.78705	-1.55294
	-0.101502	-1.05282	4.5	0.696996		0.549684	-0.720529	0.109449	-1.08961
	-0.0599499	0.647935	-0.602628	-1.50188		-0.955207	0.318019	-2.10263	-1.50188
	0	0	-0.600751	0.798498		0	0	0.0559437	-1.2015
	-2.96555	0.246809	-0.502253	0.0490613		-2.85868	-2.55319	0.167831	-0.203693
	2.30355	-1.20338	0.248686	1.39812		-1.55019	-2.15613	-0.832416	-1.50188
	1.14351	0.398498	7.9	-0.102628		0.732275	-0.435358	1.31339	-2.10263
	-0.742295	-0.41558	0.7	-1.66258		-0.900525	-1.47223	0	0.444536
	-2.47095	-1.47223	0.74831	0.849061		-3.00869	-0.747153	-0.476097	-0.203693
	1.614	-2.00758	10.2977	0.598123		4.53001	-2.00758	-0.598313	-1.50188
	-1.9025	2.32464	2.54343	-0.00112641		-1.31253	-0.306657	3.38991	-0.134983
	-0.227741	1.60615	0.698498	0		-0.960368	-1.01483	-0.763705	0
	1.43694	2.11337	2.5	0		-0.475624	-1.0499	0	0
	1.25296	0.683337	-1.303	6.5		1.75357	0.448313	-0.542369	2.07953
	-1.45602	0.0353159	0.198874	-0.652065		-0.0233809	-1.59825	-0.901126	-0.885921
	-0.849141	-0.295805	2	-0.401877		0.412177	-1.68403	0.437796	-0.297937
	-1.25784	0.676305	0.447184	-1.07071		-0.373864	-0.932964	-1.26777	-1.07071
	-2.86264	-0.176029	-0.153191	0.274788		-1.99038	-2.01667	-1.8965	-1.81786
	-1.27492	1.77522	0.0966208	-1.39472		0.528964	-2.27526	-0.404948	-1.42934
	-2.28674	0.0211738	-1.93711	0.155013		-1.13912	-0.652293	-2.37921	-1.60607
	-1.36929	0.331121	-1.71873	0.803112		1.53277	-0.880992	-2.27135	-1.93871
	-0.0159366	-1.6835	-2.91625	1.66951		0.526504	-4.14901	-3.30309	1.7867
	0.634337	1.42301	-0.648021	1.21166		-0.516662	-0.100036	-1.44233	-1.60607
	2.11331	1.23276	0.528324	1.16939		1.06285	0	0	-0.263769
	-0.258142	1.05665	2.99384	1.47239		0.887504	0.845921	1.45015	-2.68195
	-1.69371	-2.34566	0.718574	1.76108		-1.84833	-3.19523	-0.583419	0
	3.94881	-2.67156	1.76108	2.01141		2.67274	-2.67156	2.41692	0.0730254
	0.649289	0.870282	1.73998	-1.60781		-0.91082	0.138231	0.206621	-1.34133
	2.53857	2.20487	0.295883	1.22566		3.25504	1.51803	-0.936873	-0.965731
	-0.690472	0.947666	1.58497	2.48286		0.284349	-1.2572	0	0.544476
	0.0308781	0.947666	0.88054	3.58291		0.314921	-1.0042	1.08761	1.77103
	0.745099	-0.938138	1.21869	2.3021		2.0885	-1.37198	0.983669	-0.846022
	5.3337	-1.17505	1.7049	1.92264		3.31424	-2.82871	-1.58652	1.63733
	-1.86554	-0.471451	0.88054	2.81314		-2.22439	0.0345578	0.725076	-0.60821
	1.41577	0.118458	2.45848	0.424943		-0.557555	2.11989	1.51902	-1.08383
	0.737017	2.95669	-1.36851	0.556519		0.228963	-0.084125	-2.37617	-0.132586
	-0.572587	0.151719	2.3644	0.662755		-0.15051	-1.08383	0.448622	2.10383
	0.945386	1.13838	-1.56912	2.26669		-1.07821	-2.14031	-2.03904	0.276746
	0.839657	-1.07275	-2.42987	1.92264		-0.572739	-0.560156	-3.54143	-1.31253
	2.98119	1.72024	0.12084	0.546448		-1.15627	-0.0182393	-0.371687	1.17994
	-0.696853	1.54318	1.7358	-1.66468		-0.161299	0.285866	-0.0534768	-0.779729
	0.85047	-1.00193	-0.309536	1.30537		-1.14734	-4.28062	-0.49037	-1.42687
	-0.367307	1.0929	0.986358	-2.61593		-2.73476	1.76991	0.195618	0.0389338
	-0.793314	0	0	0.00990079		-1.84982	0	0.506009	2.12766
	1.57204	-1.18906	-2.5531	-2.19393		-2.11927	2.94073	-1.56368	-1.06383
	0.0200817	1.63934	0.908974	-0.479683		-0.386532	0	-0.306481	1.66589
	-3.84162	0.263886	0.749442	-0.0987398		-2.16016	-0.198737	0.509919	1.44973
	0.842746	1.98804	0.826826	-2.75071		-0.696877	4.38391	0.885515	-4.30828
	0.13199	-0.686994	-1.72865	0.289509		2.50287	2.20949	-0.463632	2.29354
	-1.19769	-1.19638	0	0.260506		-1.13322	0.239654	0	1.62461
	-1.29261	0.757714	0.872664	-1.3968		-0.0813814	1.99906	-1.84734	-1.7398
	-0.99087	0.0226304	1.06612	2.64856		3.50677	-1.18073	-1.41435	0.98085
	3.36212	-3.92799	-0.232152	-0.768851		2.56758	0.467617	0.517738	0.439714
	0.103616	-2.70049	0.870282	-1.1479		-0.396598	0.321487	0.138231	-0.267725
	1.88631	1.23457	-1.55845	-1.03306		0.669904	3.02198	2.63663	0.351991
	-0.490628	-0.719525	0.450284	-2.52074		-1.55548	-3.68249	-0.00911964	-3.37113
	0.238007	-2.23869	0.283295	-0.0857054		0.0674651	-1.83884	1.93231	-1.15428
	3.63015	-1.1182	0.900567	-1.45496		-0.656868	-1.58732	1.1617	-1.15412
	2.30243	-1.99802	0.0454832	1.11276		2.47671	1.55002	-0.665383	-0.17995
	-1.97376	-0.978557	-2.20106	0.282046		-1.09844	0.717247	-2.38724	0.0862037
	1.04953	-0.220221	0.116307	1.31806		0.346985	1.30272	0.628904	0.706706
	0.248381	-1.3691	0.0100713	0.569469		0.711846	-1.78108	-0.722556	-0.710582
	0.68641	1.74605	1.63934	-2.16428		0.67726	-2.13288	5.01475	-0.622859
	0.187265	-1.8425	3.55191	1.4823		1.12454	-1.09532	0.589971	1.68187
	1.95794	1.03991	0	-0.698028		2.02603	-1.06644	0.884956	-0.444847
	2.11643	0.0669982	1.26996	-1.53173		-0.30319	-1.57629	-1.18906	-0.142334
	0.67892	2.67013	2.12504	1.64505		-0.200015	1.23131	1.22799	1.64249
	0.708882	-1.82205	1.64942	1.0795		2.09808	-0.625381	-1.60751	-0.877859
	1.01596	-0.515375	2.08963	3.63123		2.51694	0.060374	1.17082	4.62385
	-0.410874	-0.691834	2.45902	2.20002		-1.41796	-1.05793	2.94985	0.484745
	-1.90795	-3.65447	0.75892	-2.79433		-1.90325	-3.31648	-1.13189	-3.8954
	0.230253	-0.290295	-0.231355	1.08627		0.345911	0.024603	0.321487	0.794851
	0.847545	-2.17393	0.26813	1.45468		0.127006	-2.03713	-0.111059	1.79984
	0.351789	1.66053	2.48328	1.5551		0.236458	1.23507	2.49006	0.428664
	1.46323	-0.135929	-0.960781	1.85894		0.927617	-1.09729	-0.26888	0.732513
	1.62162	-1.20774	0.256814	1.51263		4.72667	-0.322299	0.204583	1.81552
	0.356595	1.82208	0.987654	-0.0327158		1.47488	0	2.47253	0.140365
	0.111922	0.2128	-3.84281	-0.663757		0.708048	2.16014	-1.72752	0.279015
	-2.90587	-1.04775	-2.17398	0		-0.757391	-0.792216	-2.78293	1.57556
	2.37006	-1.87801	1.92995	1.2474		2.00525	-2.02974	0.340772	0
	2.72185	1.8877	1.10462	0.997921		1.66878	2.08387	1.5075	0
	-1.58835	2.29643	-1.99008	1.37214		-0.891329	3.82822	-1.18879	1.86202
	0.0982097	-0.886197	-0.841205	1.28428		0.79596	-0.0123015	1.7191	-0.314831
	0.507102	-0.141554	0.799238	-1.75644		1.13561	0.885707	-0.76137	-0.710544
	1.1058	1.96207	-0.683403	-2.97651		-0.28195	1.89443	-1.55844	-3.11354
		1.05744	-2.25914	0			-0.0836501	-0.901569	2.36659
		1.07025	1.83686	0.240803			1.69514	0.0357024	-0.314831
		-0.2103	-0.437474	1.87826			-0.287855	1.65332	1.2529
		-0.671835	1.73896				0.917691	1.37777
		-0.906196	-2.06519				-0.282934	-1.09729
		0.534343	-1.08056				0.920151	-1.44665
		-0.215925	-1.16774				0.145158	-2.41601
		-0.16874	-0.671835				1.03825	-0.0123015
		-0.777454	-1.95957				0.927532	-2.65712
		9.55912	0.11843				8.17557	-1.33102
		1.3118	0.332793				0.767613	1.45896
		-0.966193	1.00307				-0.784835	-1.17356
		0.0728082	-0.363103				0.110713	2.23887
		1.2718	0.185614				-1.94363	2.15768
		-0.250298	-0.55028				1.96086	-1.01364
		2.67953	-0.370291				2.16998	0.492059
		-0.711857	-0.617463				-0.0766881	2.6276
		0.470336	-0.228736				-0.708473	-0.858644
		-0.480641	-1.13337				-0.767674	-1.75173
		0.871788	0.208242				1.09374	-0.565327
		0.0997627	-1.06105				-0.681786	2.40731
		-0.735607	-2.19098				-1.43586	-0.593956
		-0.768073	-0.28902				0.599269	0.106745
		1.95104	2.15533				0.0208573	-0.00777191
		-1.01037	0.361857				0.309092	-0.00971488
		1.15922	-2.95746				-0.156747	-3.04349
		0.591485	1.03253				-0.679843	-0.559498
		2.58371	0.374526				1.71438	2.69749
		-0.876553	-1.2202				-2.19576	1.94341
		-0.0340545	1.03253				-0.389666	1.88615
		2.41743	0.502803				-1.08259	0.167889
		-0.429966	0.152026				-1.81775	0.110631
		0.349188	0.992936				1.47563	1.12237
		0.897126	-2.1601				-0.479439	-3.19053
		1.72141	0.439458				-0.70653	-0.441095
		0.924052	3.03743				-0.443038	2.79503
		0.699964	0.844291				-0.912763	-3.84162
		1.31996	-0.0732897				1.45089	-0.0973649
		-0.026926	0.436821				1.24465	-0.618824
		0.891585	0.116543				-0.737102	-0.519594
		0.406992	0.937662				0.196518	-2.72957
		-2.61457	-3.63943				-0.244546	-1.67773
		-1.6939	-2.123				-2.5716	-1.28227
		1.86142	0				-2.51846	0.840729
		-0.659779	-1.19306				-0.389861	-0.618824
		1.1553	-2.20865				-2.30734	-2.2843
		-1.3968	0.024716				-1.03919	0.127868
		3.18493	1.95634				0.805433	-0.627749
		-0.987781	2.36226				-1.94199	0.975656
		0.018537	-0.892865				-0.884949	-0.471644
		-2.60685	-2.35649				-0.835133	-1.86428
		1.87532	-0.271373				-0.414769	-1.77556
		-0.808762	-1.9328				-0.808762	-2.66107
		-0.882051	-1.6192				-1.74686	0.17466
		1.86915	0.418317				-1.98807	-0.0910227
		-0.270846	-0.691483				1.47594	-1.33114
		0.329546	-1.66501				0.369085	-0.00240946
		0.931483	0.554588				1.16186	-1.8636
		-1.19461	-0.658759				-2.93882	0.438129
		-1.89609	0.70594				-1.37258	0.488087
		-1.50407	2.46111				-1.73274	1.86826
		2.1678	3.99284				-3.74052	0.819268
		-0.773232	1.41675				-4.75853	0.443623
		0.632832	-1.13018				1.37298	0.52054
		0.00926849	-0.297934				0.748558	-2.14846
		1.96406	0.144096				0.743364	-0.373597
		-0.183653	1.09291				1.71529	1.48712
		0.639011	1.35199				1.68519	2.95725
		-0.375031	0.306015				-0.602841	2.21746
		-0.318979	-1.03627				-0.62354	-0.451539
		0.16541	-2.04177				-0.623173	0.885197
		-4.15778	-0.59262				-4.70137	-0.341145
		-0.159489	3.40022				0.352829	0.0290065
		-1.40735	-0.419373				-0.622492	0.730339
		-4.44341	0.0242803				-2.75157	1.34875
		-0.277918	0.0793357				0.35131	-1.34772
		-1.05448	-1.87823				-0.268878	0.703381
		-0.133311	-2.91288				-0.976998	-2.33326
		-0.74088	-1.16785				-0.357386	1.64733
		-2.05635	1.09448				-1.49555	-3.92642
		-2.76553	-2.50798				-0.628373	-0.592545
		-0.284982	1.17687				1.11199	1.12454
		-0.325461	1.15559				2.51019	1.43407
		0.880811	2.04782				-0.584421	-0.960865
		1.03948	-0.314262				-2.66146	2.44565
		0.331918	1.7608				0.426628	2.09462
		1.87173	0.474291				0.686898	-0.0933821
		4.04465	2.01786				0.343705	-0.781601
		0.464686	1.71466				-0.888131	0.450159
		-2.22959	2.03284				-1.43512	1.55062
		-0.0178232	1.07565				-1.94914	1.21567
		0.184575	-0.0172268				-0.717303	-2.18914
		4.15151	1.77802				-0.297192	0.654624
		2.52911	4.02748				-0.866155	-1.04393
		1.29531	0.100414				-0.998525	0.444214
		-0.982841	1.94961				-0.711297	0.17931
		2.97277	0.393647				0.10043	1.28975
		2.84	0.346982				3.09512	1.69378
		0.46631	-0.884397				0.183353	1.32486
		-0.605572	1.5367				-0.0599228	0.758718
		1.70011	2.97614				1.81882	5.72929
		0.0890403	5.36383				-0.202769	-0.993186
		-1.82804	-1.78802				-3.41326	-0.100676
		-1.98834	-0.391845				-0.816196	1.0114
		2.58092	1.85668				-1.94863	-0.985073
		-1.8928	-0.652541				-0.446557	-0.968183
		-0.0291514	0.343777				0.741327	1.28909
		0.678413	1.62162				-0.932084	1.28909
		0	0.997921				0	-1.26342
		-0.65738	-1.26342				-0.65738	0.572929
		-2.69915	1.74636				-0.224745	0
		2.27492	0				1.44099	-0.97221
		-0.774763	2.01708				-1.79664	-1.05826
		0.209737	0.958489				1.88481	-1.53195
		2.70784	-0.421169				5.37374	-0.376059
		0.390703	2.54495				-0.0144178	0.951927
		-0.343033	0.532599				0.319316	0.0525349
		3.15336	-0.853669				1.3724	-1.21422
		0.132449	-0.728074				-1.49403	0.862983
		2.61557	1.00098				-0.0899235	0.598419
		0.958455	2.96235				1.21388
		-1.63703					-1.12917
		1.11695					1.41677
		0.218419					0.72568
		1.42015					1.88481
		-0.979392					-0.492829
		2.30608					1.59258
		0.376913					1.25885
		1.63976					1.12454
		1.70087					1.3724
		1.68589					0.608671
		-1.31267					-1.61254
		1.77889					0.428664
		0.984987					2.16616
		-0.171588					-1.81525
		0.158366					-1.19186
		1.66439					-2.35249
		-0.11851					-0.194584
		0.755447					0.498847
		0.230253					-0.0837859
		2.61954					2.00525
		-0.271912					0.522923
		-0.163194					1.98091
		1.8711					2.14848
		0.847545					1.12963
		3.72298					2.0647
		0.481336					0.185789
		-0.527801					0.0175534
		-0.908431					-0.631048
		-0.118985					-0.395712
		-2.21444					-1.58738
		3.37974					0.598419
		0.858391					0.581663
		0.415503					1.32219
		1.28428					1.77334
		-0.302184					0.812716
		1.69317					0.999297
		0.123706					1.02991
		-2.65733					0.406043
