# Supplementary material for: Long-term dynamics of aberrant neuronal activity in awake Alzheimer’s disease transgenic mice
Source: Commun Biol. 2021 Dec 7;4:1368. doi: 10.1038/s42003-021-02884-7 (PMC8651654; doi:10.1038/s42003-021-02884-7)
Supplement: Supplementary file 15 — Supplementary Data 13 [file 42003_2021_2884_MOESM15_ESM.xlsx]

## Sheet: Tabelle1
Figure 6b	week 0					week 2					week 4
	WT	WT shuffled	APPPS1	APPPS1 shuffled		WT	WT shuffled	APPPS1	APPPS1 shuffled		WT	WT shuffled	APPPS1	APPPS1 shuffled
	0.0158	0.0013	0.0134	-0.0013		0.0249	-0.0001	0.0177	0.001		0.0192	-0.0005	0.017	-0.0019
	0.019	-0.0007	0.0272	-0.0018		0.0155	0.0001	0.0384	-0.0003		0.0193	0	0.014	-0.0007
	0.0055	-0.001	0.0841	-0.0005		0.0092	-0.0013	0.0427	-0.0001		0.03	0.0008	0.039	0.0014
	0.0254	-0.0012	0.0122	0.0007		0.0219	-0.0013	0.0155	0.0012		0.0338	0.0006	0.0188	0.0006
	0.018	-0.0001	0.0205	-0.0012		0.0223	-0.0029	0.0229	-0.0002		0.0272	0.0007	0.0216	0.0024
	0.0229	-0.0027	0.0368	0.0051		0.0227	0.0007	0.0274	-0.0002		0.0204	0.0018	0.0596	0.0001
	0.0517	0.0003	0.0234	-0.0007		0.0443	0.0007	0.011	0.0015		0.0304	-0.0011	0.0137	0.0052
	0.0299	0.0058	0.0247	0.0007		0.0247	-0.0021	0.022	0.0038		0.0359	-0.0007	0.0234	-0.0016
	0.0342	-0.0017	0.0459	0.0002		0.0271	-0.0002	0.0637	0.0007		0.0235	-0.0003	0.0439	-0.002
	0.0132	-0.0003	0.0498	-0.0023		0.0151	-0.0017	0.0563	0.001		0.0088	-0.0002	0.0533	0.0011
	0.0143	-0.0018	0.0469	0.0016		0.0174	-0.001	0.0574	0.0003		0.0144	0.0006	0.0369	-0.0005
			0.022	-0.0005				0.0292	0				0.0155	-0.0004
			0.0576	-0.0005				0.0476	0.0005				0.0296	0.0014
			0.0394	0.0016				0.032	-0.0022				0.0346	0.0037
			0.025	0.0012				0.0293	0.0015				0.0136	0.0021
			0.0229	-0.0016				0.0225	0.0004				0.0164	0.0007
			0.0502	0.0003				0.0528	0.0004				0.0348	0.0003
			0.0375	-0.0006				0.0506	-0.0014				0.0371	0.0002
			0.0243	0.001				0.0312	0.001				0.0339	-0.0019
			0.0292	0.0019				0.0221	-0.0003				0.0338	-0.0001
			0.0212	0.0012				0.0193	-0.0005				0.0338	-0.0005
			0.0194	-0.0028				0.0153	0.0002				0.0134	0.0002
			0.0421	-0.0024				0.0516	0.0003				0.0721	-0.0022
			0.0219	0.0012				0.0271	0.0007				0.0462	-0.0008
			0.0261	0.0007				0.0336	0.0012				0.046	-0.0009
			0.0328	0.0014				0.0693	-0.0009				0.0868	-0.0009
			0.0469	0.0029				0.0575	0.0027				0.035	-0.0014
			0.0266	0.0012				0.0345	0.0003				0.0363	0.0018
			0.0753	-0.0016				0.0599	0.0016				0.0693	-0.0008
