# Supplementary material for: Long-term dynamics of aberrant neuronal activity in awake Alzheimer’s disease transgenic mice
Source: Commun Biol. 2021 Dec 7;4:1368. doi: 10.1038/s42003-021-02884-7 (PMC8651654; doi:10.1038/s42003-021-02884-7)
Supplement: Supplementary file 16 — Supplementary Data 14 [file 42003_2021_2884_MOESM16_ESM.xlsx]

## Sheet: Tabelle1
Figure 6c	week 0					week 2					week 4
	WT stat	WT whis	APPPS1 stat	APPPS1 whis		WT stat	WT whis	APPPS1 stat	APPPS1 whis		WT stat	WT whis	APPPS1 stat	APPPS1 whis
	0.0158	0.0144	0.0203	0.0106		0.0235	0.0145	0.0169	0.0213		0.0186	0.0163	0.0199	0.0134
	0.0151	0.0265	0.021	0.0246		0.0145	0.0131	0.0467	0.0349		0.0174	0.0163	0.0106	0.0182
	0.0055	0.0058	0.0458	0.0499		0.0087	0.0022	0.0471	0.0365		0.012	0.0281	0.0468	0.0346
	0.0288	0.0109	0.0092	0.0117		0.0314	0.0219	0.0147	0.0158		0.0343	0.0341	0.0177	0.0207
	0.058	0.0451	0.0243	0.0269		0.0505	0.0404	0.023	0.0198		0.0283	0.0281	0.0333	0.0551
	0.0292	0.0294	0.0324	0.0235		0.0251	0.0233	0.0367	0.0089		0.0434	0.0174	0.0634	0.0168
	0.0333	0.0379	0.0249	0.0215		0.0263	0.0299	0.0161	0.0381		0.0314	0.0211	0.0089	0.0226
	0.0178	0.0126	0.0246	0.0415		0.0145	0.0117	0.0194	0.0487		0.0113	0.006	0.0273	0.0436
	0.0137	0.0164	0.0503	0.0501		0.0213	0.0146	0.0679	0.0339		0.0131	0.0149	0.053	0.043
			0.0538	0.0574				0.0594	0.0478				0.0619	0.0324
			0.0347	0.0207				0.0614	0.018				0.0439	0.0121
			0.0325	0.055				0.0339	0.0763				0.0164	0.0233
			0.0681	0.0292				0.0455	0.0268				0.0363	0.0298
			0.0464	0.0232				0.0376	0.0154				0.0381	0.0129
			0.0253	0.0043				0.034	0.03				0.0126	0.0119
			0.0239	0.0364				0.0213	0.044				0.0132	0.0208
			0.0475	0.0227				0.0524	0.0208				0.031	0.029
			0.0354	0.0282				0.0576	0.0249				0.0382	0.0316
			0.0311	0.0213				0.0505	0.0178				0.0409	0.0299
			0.0373	0.013				0.0271	0.0132				0.033	0.0114
			0.025	0.0328				0.0232	0.0329				0.0341	0.0437
			0.0164	0.0217				0.0155	0.0242				0.0143	0.0408
			0.052	0.0259				0.0595	0.0318				0.0844	0.0377
			0.0239	0.0265				0.0297	0.0593				0.0486	0.0716
			0.0269	0.0386				0.035	0.0547				0.046	0.0219
			0.0336	0.0218				0.0778	0.0309				0.0909	0.0279
			0.0498	0.0578				0.0575	0.0394				0.0429	0.0546
			0.0326					0.0351					0.0367
			0.0736					0.0524					0.0752
